# Supplementary material for: A grid-based map for the Biogeographical Regions of Europe
Source: Biodivers Data J. 2020 Jun 19;8:e53720. doi: 10.3897/BDJ.8.e53720 (PMC7340631; doi:10.3897/BDJ.8.e53720)
Supplement: Supplementary material 1 — Dataset of the grid-based map for the Biogeographical Regions of Europe (GB-EBR) - (Version 0.1.0) [file bdj-08-e53720-s001.csv]

ID	CellCode	biogeographical_region	X	Y
1	10kmE587N749	Outside	5875000	7495000
2	10kmE588N749	Outside	5885000	7495000
3	10kmE589N749	Outside	5895000	7495000
4	10kmE590N749	Outside	5905000	7495000
5	10kmE591N749	Outside	5915000	7495000
6	10kmE592N749	Outside	5925000	7495000
7	10kmE593N749	Outside	5935000	7495000
8	10kmE594N749	Outside	5945000	7495000
9	10kmE595N749	Outside	5955000	7495000
10	10kmE596N749	Outside	5965000	7495000
11	10kmE597N749	Outside	5975000	7495000
12	10kmE598N749	Outside	5985000	7495000
13	10kmE599N749	Outside	5995000	7495000
14	10kmE600N749	Outside	6005000	7495000
15	10kmE601N749	Outside	6015000	7495000
16	10kmE602N749	Outside	6025000	7495000
17	10kmE603N749	Outside	6035000	7495000
18	10kmE604N749	Outside	6045000	7495000
19	10kmE605N749	Outside	6055000	7495000
20	10kmE606N749	Outside	6065000	7495000
21	10kmE607N749	Outside	6075000	7495000
22	10kmE608N749	Outside	6085000	7495000
23	10kmE609N749	Outside	6095000	7495000
24	10kmE610N749	Outside	6105000	7495000
25	10kmE611N749	Outside	6115000	7495000
26	10kmE612N749	Outside	6125000	7495000
27	10kmE613N749	Outside	6135000	7495000
28	10kmE614N749	Outside	6145000	7495000
29	10kmE615N749	Outside	6155000	7495000
30	10kmE616N749	Outside	6165000	7495000
31	10kmE617N749	Outside	6175000	7495000
32	10kmE618N749	Outside	6185000	7495000
33	10kmE619N749	Outside	6195000	7495000
34	10kmE620N749	Outside	6205000	7495000
35	10kmE621N749	Outside	6215000	7495000
36	10kmE622N749	Outside	6225000	7495000
37	10kmE627N749	Outside	6275000	7495000
38	10kmE628N749	Outside	6285000	7495000
39	10kmE629N749	Outside	6295000	7495000
40	10kmE630N749	Outside	6305000	7495000
41	10kmE631N749	Outside	6315000	7495000
42	10kmE632N749	Outside	6325000	7495000
43	10kmE633N749	Outside	6335000	7495000
44	10kmE634N749	Outside	6345000	7495000
45	10kmE635N749	Outside	6355000	7495000
46	10kmE636N749	Outside	6365000	7495000
47	10kmE637N749	Outside	6375000	7495000
48	10kmE638N749	Outside	6385000	7495000
49	10kmE639N749	Outside	6395000	7495000
50	10kmE640N749	Outside	6405000	7495000
51	10kmE641N749	Outside	6415000	7495000
52	10kmE642N749	Outside	6425000	7495000
53	10kmE643N749	Outside	6435000	7495000
54	10kmE644N749	Outside	6445000	7495000
55	10kmE645N749	Outside	6455000	7495000
56	10kmE646N749	Outside	6465000	7495000
57	10kmE647N749	Outside	6475000	7495000
58	10kmE648N749	Outside	6485000	7495000
59	10kmE649N749	Outside	6495000	7495000
60	10kmE650N749	Outside	6505000	7495000
61	10kmE651N749	Outside	6515000	7495000
62	10kmE652N749	Outside	6525000	7495000
63	10kmE653N749	Outside	6535000	7495000
64	10kmE654N749	Outside	6545000	7495000
65	10kmE655N749	Outside	6555000	7495000
66	10kmE656N749	Outside	6565000	7495000
67	10kmE657N749	Outside	6575000	7495000
68	10kmE658N749	Outside	6585000	7495000
69	10kmE659N749	Outside	6595000	7495000
70	10kmE660N749	Outside	6605000	7495000
71	10kmE661N749	Outside	6615000	7495000
72	10kmE662N749	Outside	6625000	7495000
73	10kmE663N749	Outside	6635000	7495000
74	10kmE664N749	Outside	6645000	7495000
75	10kmE665N749	Outside	6655000	7495000
76	10kmE666N749	Outside	6665000	7495000
77	10kmE667N749	Outside	6675000	7495000
78	10kmE668N749	Outside	6685000	7495000
79	10kmE669N749	Outside	6695000	7495000
80	10kmE670N749	Outside	6705000	7495000
81	10kmE671N749	Outside	6715000	7495000
82	10kmE672N749	Outside	6725000	7495000
83	10kmE673N749	Outside	6735000	7495000
84	10kmE674N749	Outside	6745000	7495000
85	10kmE675N749	Outside	6755000	7495000
86	10kmE676N749	Outside	6765000	7495000
87	10kmE677N749	Outside	6775000	7495000
88	10kmE678N749	Outside	6785000	7495000
89	10kmE679N749	Outside	6795000	7495000
90	10kmE680N749	Outside	6805000	7495000
91	10kmE681N749	Outside	6815000	7495000
92	10kmE682N749	Outside	6825000	7495000
93	10kmE683N749	Outside	6835000	7495000
94	10kmE684N749	Outside	6845000	7495000
95	10kmE685N749	Outside	6855000	7495000
96	10kmE686N749	Outside	6865000	7495000
97	10kmE687N749	Outside	6875000	7495000
98	10kmE688N749	Outside	6885000	7495000
99	10kmE689N749	Outside	6895000	7495000
100	10kmE690N749	Outside	6905000	7495000
101	10kmE691N749	Outside	6915000	7495000
102	10kmE692N749	Outside	6925000	7495000
103	10kmE693N749	Outside	6935000	7495000
104	10kmE694N749	Outside	6945000	7495000
105	10kmE695N749	Outside	6955000	7495000
106	10kmE696N749	Outside	6965000	7495000
107	10kmE697N749	Outside	6975000	7495000
108	10kmE698N749	Outside	6985000	7495000
109	10kmE699N749	Outside	6995000	7495000
110	10kmE700N749	Outside	7005000	7495000
111	10kmE701N749	Outside	7015000	7495000
112	10kmE702N749	Outside	7025000	7495000
113	10kmE703N749	Outside	7035000	7495000
114	10kmE704N749	Outside	7045000	7495000
115	10kmE705N749	Outside	7055000	7495000
116	10kmE706N749	Outside	7065000	7495000
117	10kmE707N749	Outside	7075000	7495000
118	10kmE708N749	Outside	7085000	7495000
119	10kmE709N749	Outside	7095000	7495000
120	10kmE710N749	Outside	7105000	7495000
121	10kmE711N749	Outside	7115000	7495000
122	10kmE712N749	Outside	7125000	7495000
123	10kmE713N749	Outside	7135000	7495000
124	10kmE714N749	Outside	7145000	7495000
125	10kmE715N749	Outside	7155000	7495000
126	10kmE716N749	Outside	7165000	7495000
127	10kmE717N749	Outside	7175000	7495000
128	10kmE718N749	Outside	7185000	7495000
129	10kmE719N749	Outside	7195000	7495000
130	10kmE720N749	Outside	7205000	7495000
131	10kmE721N749	Outside	7215000	7495000
132	10kmE722N749	Outside	7225000	7495000
133	10kmE723N749	Outside	7235000	7495000
134	10kmE724N749	Outside	7245000	7495000
135	10kmE725N749	Outside	7255000	7495000
136	10kmE726N749	Outside	7265000	7495000
137	10kmE727N749	Outside	7275000	7495000
138	10kmE728N749	Outside	7285000	7495000
139	10kmE729N749	Outside	7295000	7495000
140	10kmE730N749	Outside	7305000	7495000
141	10kmE731N749	Outside	7315000	7495000
142	10kmE732N749	Outside	7325000	7495000
143	10kmE733N749	Outside	7335000	7495000
144	10kmE734N749	Outside	7345000	7495000
145	10kmE735N749	Outside	7355000	7495000
146	10kmE736N749	Outside	7365000	7495000
147	10kmE737N749	Outside	7375000	7495000
148	10kmE738N749	Outside	7385000	7495000
149	10kmE739N749	Outside	7395000	7495000
150	10kmE740N749	Outside	7405000	7495000
151	10kmE741N749	Outside	7415000	7495000
152	10kmE742N749	Outside	7425000	7495000
153	10kmE743N749	Outside	7435000	7495000
154	10kmE744N749	Outside	7445000	7495000
155	10kmE745N749	Outside	7455000	7495000
156	10kmE746N749	Outside	7465000	7495000
157	10kmE747N749	Outside	7475000	7495000
158	10kmE748N749	Outside	7485000	7495000
159	10kmE749N749	Outside	7495000	7495000
160	10kmE750N749	Outside	7505000	7495000
161	10kmE751N749	Outside	7515000	7495000
162	10kmE752N749	Outside	7525000	7495000
163	10kmE753N749	Outside	7535000	7495000
164	10kmE754N749	Outside	7545000	7495000
165	10kmE755N749	Outside	7555000	7495000
166	10kmE756N749	Outside	7565000	7495000
167	10kmE757N749	Outside	7575000	7495000
168	10kmE758N749	Outside	7585000	7495000
169	10kmE759N749	Outside	7595000	7495000
170	10kmE760N749	Outside	7605000	7495000
171	10kmE761N749	Outside	7615000	7495000
172	10kmE762N749	Outside	7625000	7495000
173	10kmE763N749	Outside	7635000	7495000
174	10kmE764N749	Outside	7645000	7495000
175	10kmE765N749	Outside	7655000	7495000
176	10kmE766N749	Outside	7665000	7495000
177	10kmE767N749	Outside	7675000	7495000
178	10kmE768N749	Outside	7685000	7495000
179	10kmE769N749	Outside	7695000	7495000
180	10kmE770N749	Outside	7705000	7495000
181	10kmE771N749	Outside	7715000	7495000
182	10kmE772N749	Outside	7725000	7495000
183	10kmE773N749	Outside	7735000	7495000
184	10kmE774N749	Outside	7745000	7495000
185	10kmE775N749	Outside	7755000	7495000
186	10kmE776N749	Outside	7765000	7495000
187	10kmE777N749	Outside	7775000	7495000
188	10kmE778N749	Outside	7785000	7495000
189	10kmE779N749	Outside	7795000	7495000
190	10kmE780N749	Outside	7805000	7495000
191	10kmE781N749	Outside	7815000	7495000
192	10kmE782N749	Outside	7825000	7495000
193	10kmE783N749	Outside	7835000	7495000
194	10kmE784N749	Outside	7845000	7495000
195	10kmE785N749	Outside	7855000	7495000
196	10kmE786N749	Outside	7865000	7495000
197	10kmE787N749	Outside	7875000	7495000
198	10kmE788N749	Outside	7885000	7495000
199	10kmE789N749	Outside	7895000	7495000
200	10kmE790N749	Outside	7905000	7495000
201	10kmE791N749	Outside	7915000	7495000
202	10kmE792N749	Outside	7925000	7495000
203	10kmE793N749	Outside	7935000	7495000
204	10kmE794N749	Outside	7945000	7495000
205	10kmE795N749	Outside	7955000	7495000
206	10kmE796N749	Outside	7965000	7495000
207	10kmE797N749	Outside	7975000	7495000
208	10kmE798N749	Outside	7985000	7495000
209	10kmE799N749	Outside	7995000	7495000
210	10kmE800N749	Outside	8005000	7495000
211	10kmE801N749	Outside	8015000	7495000
212	10kmE802N749	Outside	8025000	7495000
213	10kmE803N749	Outside	8035000	7495000
214	10kmE804N749	Outside	8045000	7495000
215	10kmE805N749	Outside	8055000	7495000
216	10kmE806N749	Outside	8065000	7495000
217	10kmE807N749	Outside	8075000	7495000
218	10kmE808N749	Outside	8085000	7495000
219	10kmE809N749	Outside	8095000	7495000
220	10kmE810N749	Outside	8105000	7495000
221	10kmE811N749	Outside	8115000	7495000
222	10kmE812N749	Outside	8125000	7495000
223	10kmE813N749	Outside	8135000	7495000
224	10kmE814N749	Outside	8145000	7495000
225	10kmE815N749	Outside	8155000	7495000
226	10kmE816N749	Outside	8165000	7495000
227	10kmE817N749	Outside	8175000	7495000
228	10kmE818N749	Outside	8185000	7495000
229	10kmE819N749	Outside	8195000	7495000
230	10kmE820N749	Outside	8205000	7495000
231	10kmE821N749	Outside	8215000	7495000
232	10kmE822N749	Outside	8225000	7495000
233	10kmE823N749	Outside	8235000	7495000
234	10kmE824N749	Outside	8245000	7495000
235	10kmE825N749	Outside	8255000	7495000
236	10kmE826N749	Outside	8265000	7495000
237	10kmE827N749	Outside	8275000	7495000
238	10kmE828N749	Outside	8285000	7495000
239	10kmE829N749	Outside	8295000	7495000
240	10kmE830N749	Outside	8305000	7495000
241	10kmE831N749	Outside	8315000	7495000
242	10kmE832N749	Outside	8325000	7495000
243	10kmE833N749	Outside	8335000	7495000
244	10kmE834N749	Outside	8345000	7495000
245	10kmE835N749	Outside	8355000	7495000
246	10kmE836N749	Outside	8365000	7495000
247	10kmE837N749	Outside	8375000	7495000
248	10kmE838N749	Outside	8385000	7495000
249	10kmE839N749	Outside	8395000	7495000
250	10kmE587N748	Outside	5875000	7485000
251	10kmE588N748	Outside	5885000	7485000
252	10kmE589N748	Outside	5895000	7485000
253	10kmE590N748	Outside	5905000	7485000
254	10kmE591N748	Outside	5915000	7485000
255	10kmE592N748	Outside	5925000	7485000
256	10kmE593N748	Outside	5935000	7485000
257	10kmE594N748	Outside	5945000	7485000
258	10kmE595N748	Outside	5955000	7485000
259	10kmE596N748	Outside	5965000	7485000
260	10kmE597N748	Outside	5975000	7485000
261	10kmE598N748	Outside	5985000	7485000
262	10kmE599N748	Outside	5995000	7485000
263	10kmE600N748	Outside	6005000	7485000
264	10kmE601N748	Outside	6015000	7485000
265	10kmE602N748	Outside	6025000	7485000
266	10kmE603N748	Outside	6035000	7485000
267	10kmE604N748	Outside	6045000	7485000
268	10kmE605N748	Outside	6055000	7485000
269	10kmE606N748	Outside	6065000	7485000
270	10kmE607N748	Outside	6075000	7485000
271	10kmE608N748	Outside	6085000	7485000
272	10kmE609N748	Outside	6095000	7485000
273	10kmE610N748	Outside	6105000	7485000
274	10kmE611N748	Outside	6115000	7485000
275	10kmE612N748	Outside	6125000	7485000
276	10kmE613N748	Outside	6135000	7485000
277	10kmE614N748	Outside	6145000	7485000
278	10kmE615N748	Outside	6155000	7485000
279	10kmE616N748	Outside	6165000	7485000
280	10kmE617N748	Outside	6175000	7485000
281	10kmE618N748	Outside	6185000	7485000
282	10kmE619N748	Outside	6195000	7485000
283	10kmE620N748	Outside	6205000	7485000
284	10kmE621N748	Outside	6215000	7485000
285	10kmE622N748	Outside	6225000	7485000
286	10kmE623N748	Outside	6235000	7485000
287	10kmE627N748	Outside	6275000	7485000
288	10kmE628N748	Outside	6285000	7485000
289	10kmE629N748	Outside	6295000	7485000
290	10kmE630N748	Outside	6305000	7485000
291	10kmE631N748	Outside	6315000	7485000
292	10kmE632N748	Outside	6325000	7485000
293	10kmE633N748	Outside	6335000	7485000
294	10kmE634N748	Outside	6345000	7485000
295	10kmE635N748	Outside	6355000	7485000
296	10kmE636N748	Outside	6365000	7485000
297	10kmE637N748	Outside	6375000	7485000
298	10kmE638N748	Outside	6385000	7485000
299	10kmE639N748	Outside	6395000	7485000
300	10kmE640N748	Outside	6405000	7485000
301	10kmE641N748	Outside	6415000	7485000
302	10kmE642N748	Outside	6425000	7485000
303	10kmE643N748	Outside	6435000	7485000
304	10kmE644N748	Outside	6445000	7485000
305	10kmE645N748	Outside	6455000	7485000
306	10kmE646N748	Outside	6465000	7485000
307	10kmE647N748	Outside	6475000	7485000
308	10kmE648N748	Outside	6485000	7485000
309	10kmE649N748	Outside	6495000	7485000
310	10kmE650N748	Outside	6505000	7485000
311	10kmE651N748	Outside	6515000	7485000
312	10kmE652N748	Outside	6525000	7485000
313	10kmE653N748	Outside	6535000	7485000
314	10kmE654N748	Outside	6545000	7485000
315	10kmE655N748	Outside	6555000	7485000
316	10kmE656N748	Outside	6565000	7485000
317	10kmE657N748	Outside	6575000	7485000
318	10kmE658N748	Outside	6585000	7485000
319	10kmE659N748	Outside	6595000	7485000
320	10kmE660N748	Outside	6605000	7485000
321	10kmE661N748	Outside	6615000	7485000
322	10kmE662N748	Outside	6625000	7485000
323	10kmE663N748	Outside	6635000	7485000
324	10kmE664N748	Outside	6645000	7485000
325	10kmE665N748	Outside	6655000	7485000
326	10kmE666N748	Outside	6665000	7485000
327	10kmE667N748	Outside	6675000	7485000
328	10kmE668N748	Outside	6685000	7485000
329	10kmE669N748	Outside	6695000	7485000
330	10kmE670N748	Outside	6705000	7485000
331	10kmE671N748	Outside	6715000	7485000
332	10kmE672N748	Outside	6725000	7485000
333	10kmE673N748	Outside	6735000	7485000
334	10kmE674N748	Outside	6745000	7485000
335	10kmE675N748	Outside	6755000	7485000
336	10kmE676N748	Outside	6765000	7485000
337	10kmE677N748	Outside	6775000	7485000
338	10kmE678N748	Outside	6785000	7485000
339	10kmE679N748	Outside	6795000	7485000
340	10kmE680N748	Outside	6805000	7485000
341	10kmE681N748	Outside	6815000	7485000
342	10kmE682N748	Outside	6825000	7485000
343	10kmE683N748	Outside	6835000	7485000
344	10kmE684N748	Outside	6845000	7485000
345	10kmE685N748	Outside	6855000	7485000
346	10kmE686N748	Outside	6865000	7485000
347	10kmE687N748	Outside	6875000	7485000
348	10kmE688N748	Outside	6885000	7485000
349	10kmE689N748	Outside	6895000	7485000
350	10kmE690N748	Outside	6905000	7485000
351	10kmE691N748	Outside	6915000	7485000
352	10kmE692N748	Outside	6925000	7485000
353	10kmE693N748	Outside	6935000	7485000
354	10kmE694N748	Outside	6945000	7485000
355	10kmE695N748	Outside	6955000	7485000
356	10kmE696N748	Outside	6965000	7485000
357	10kmE697N748	Outside	6975000	7485000
358	10kmE698N748	Outside	6985000	7485000
359	10kmE699N748	Outside	6995000	7485000
360	10kmE700N748	Outside	7005000	7485000
361	10kmE701N748	Outside	7015000	7485000
362	10kmE702N748	Outside	7025000	7485000
363	10kmE703N748	Outside	7035000	7485000
364	10kmE704N748	Outside	7045000	7485000
365	10kmE705N748	Outside	7055000	7485000
366	10kmE706N748	Outside	7065000	7485000
367	10kmE707N748	Outside	7075000	7485000
368	10kmE708N748	Outside	7085000	7485000
369	10kmE709N748	Outside	7095000	7485000
370	10kmE710N748	Outside	7105000	7485000
371	10kmE711N748	Outside	7115000	7485000
372	10kmE712N748	Outside	7125000	7485000
373	10kmE713N748	Outside	7135000	7485000
374	10kmE714N748	Outside	7145000	7485000
375	10kmE715N748	Outside	7155000	7485000
376	10kmE716N748	Outside	7165000	7485000
377	10kmE717N748	Outside	7175000	7485000
378	10kmE718N748	Outside	7185000	7485000
379	10kmE719N748	Outside	7195000	7485000
380	10kmE720N748	Outside	7205000	7485000
381	10kmE721N748	Outside	7215000	7485000
382	10kmE722N748	Outside	7225000	7485000
383	10kmE723N748	Outside	7235000	7485000
384	10kmE724N748	Outside	7245000	7485000
385	10kmE725N748	Outside	7255000	7485000
386	10kmE726N748	Outside	7265000	7485000
387	10kmE727N748	Outside	7275000	7485000
388	10kmE728N748	Outside	7285000	7485000
389	10kmE729N748	Outside	7295000	7485000
390	10kmE730N748	Outside	7305000	7485000
391	10kmE731N748	Outside	7315000	7485000
392	10kmE732N748	Outside	7325000	7485000
393	10kmE733N748	Outside	7335000	7485000
394	10kmE734N748	Outside	7345000	7485000
395	10kmE735N748	Outside	7355000	7485000
396	10kmE736N748	Outside	7365000	7485000
397	10kmE737N748	Outside	7375000	7485000
398	10kmE738N748	Outside	7385000	7485000
399	10kmE739N748	Outside	7395000	7485000
400	10kmE740N748	Outside	7405000	7485000
401	10kmE741N748	Outside	7415000	7485000
402	10kmE742N748	Outside	7425000	7485000
403	10kmE743N748	Outside	7435000	7485000
404	10kmE744N748	Outside	7445000	7485000
405	10kmE745N748	Outside	7455000	7485000
406	10kmE746N748	Outside	7465000	7485000
407	10kmE747N748	Outside	7475000	7485000
408	10kmE748N748	Outside	7485000	7485000
409	10kmE749N748	Outside	7495000	7485000
410	10kmE750N748	Outside	7505000	7485000
411	10kmE751N748	Outside	7515000	7485000
412	10kmE752N748	Outside	7525000	7485000
413	10kmE753N748	Outside	7535000	7485000
414	10kmE754N748	Outside	7545000	7485000
415	10kmE755N748	Outside	7555000	7485000
416	10kmE756N748	Outside	7565000	7485000
417	10kmE757N748	Outside	7575000	7485000
418	10kmE758N748	Outside	7585000	7485000
419	10kmE759N748	Outside	7595000	7485000
420	10kmE760N748	Outside	7605000	7485000
421	10kmE761N748	Outside	7615000	7485000
422	10kmE762N748	Outside	7625000	7485000
423	10kmE763N748	Outside	7635000	7485000
424	10kmE764N748	Outside	7645000	7485000
425	10kmE765N748	Outside	7655000	7485000
426	10kmE766N748	Outside	7665000	7485000
427	10kmE767N748	Outside	7675000	7485000
428	10kmE768N748	Outside	7685000	7485000
429	10kmE769N748	Outside	7695000	7485000
430	10kmE770N748	Outside	7705000	7485000
431	10kmE771N748	Outside	7715000	7485000
432	10kmE772N748	Outside	7725000	7485000
433	10kmE773N748	Outside	7735000	7485000
434	10kmE774N748	Outside	7745000	7485000
435	10kmE775N748	Outside	7755000	7485000
436	10kmE776N748	Outside	7765000	7485000
437	10kmE777N748	Outside	7775000	7485000
438	10kmE778N748	Outside	7785000	7485000
439	10kmE779N748	Outside	7795000	7485000
440	10kmE780N748	Outside	7805000	7485000
441	10kmE781N748	Outside	7815000	7485000
442	10kmE782N748	Outside	7825000	7485000
443	10kmE783N748	Outside	7835000	7485000
444	10kmE784N748	Outside	7845000	7485000
445	10kmE785N748	Outside	7855000	7485000
446	10kmE786N748	Outside	7865000	7485000
447	10kmE787N748	Outside	7875000	7485000
448	10kmE788N748	Outside	7885000	7485000
449	10kmE789N748	Outside	7895000	7485000
450	10kmE790N748	Outside	7905000	7485000
451	10kmE791N748	Outside	7915000	7485000
452	10kmE792N748	Outside	7925000	7485000
453	10kmE793N748	Outside	7935000	7485000
454	10kmE794N748	Outside	7945000	7485000
455	10kmE795N748	Outside	7955000	7485000
456	10kmE796N748	Outside	7965000	7485000
457	10kmE797N748	Outside	7975000	7485000
458	10kmE798N748	Outside	7985000	7485000
459	10kmE799N748	Outside	7995000	7485000
460	10kmE800N748	Outside	8005000	7485000
461	10kmE801N748	Outside	8015000	7485000
462	10kmE802N748	Outside	8025000	7485000
463	10kmE803N748	Outside	8035000	7485000
464	10kmE804N748	Outside	8045000	7485000
465	10kmE805N748	Outside	8055000	7485000
466	10kmE806N748	Outside	8065000	7485000
467	10kmE807N748	Outside	8075000	7485000
468	10kmE808N748	Outside	8085000	7485000
469	10kmE809N748	Outside	8095000	7485000
470	10kmE810N748	Outside	8105000	7485000
471	10kmE811N748	Outside	8115000	7485000
472	10kmE812N748	Outside	8125000	7485000
473	10kmE813N748	Outside	8135000	7485000
474	10kmE814N748	Outside	8145000	7485000
475	10kmE815N748	Outside	8155000	7485000
476	10kmE816N748	Outside	8165000	7485000
477	10kmE817N748	Outside	8175000	7485000
478	10kmE818N748	Outside	8185000	7485000
479	10kmE819N748	Outside	8195000	7485000
480	10kmE820N748	Outside	8205000	7485000
481	10kmE821N748	Outside	8215000	7485000
482	10kmE822N748	Outside	8225000	7485000
483	10kmE823N748	Outside	8235000	7485000
484	10kmE824N748	Outside	8245000	7485000
485	10kmE825N748	Outside	8255000	7485000
486	10kmE826N748	Outside	8265000	7485000
487	10kmE827N748	Outside	8275000	7485000
488	10kmE828N748	Outside	8285000	7485000
489	10kmE829N748	Outside	8295000	7485000
490	10kmE830N748	Outside	8305000	7485000
491	10kmE831N748	Outside	8315000	7485000
492	10kmE832N748	Outside	8325000	7485000
493	10kmE833N748	Outside	8335000	7485000
494	10kmE834N748	Outside	8345000	7485000
495	10kmE835N748	Outside	8355000	7485000
496	10kmE836N748	Outside	8365000	7485000
497	10kmE837N748	Outside	8375000	7485000
498	10kmE838N748	Outside	8385000	7485000
499	10kmE839N748	Outside	8395000	7485000
500	10kmE587N747	Outside	5875000	7475000
501	10kmE588N747	Outside	5885000	7475000
502	10kmE589N747	Outside	5895000	7475000
503	10kmE590N747	Outside	5905000	7475000
504	10kmE591N747	Outside	5915000	7475000
505	10kmE592N747	Outside	5925000	7475000
506	10kmE593N747	Outside	5935000	7475000
507	10kmE594N747	Outside	5945000	7475000
508	10kmE595N747	Outside	5955000	7475000
509	10kmE596N747	Outside	5965000	7475000
510	10kmE597N747	Outside	5975000	7475000
511	10kmE598N747	Outside	5985000	7475000
512	10kmE599N747	Outside	5995000	7475000
513	10kmE600N747	Outside	6005000	7475000
514	10kmE601N747	Outside	6015000	7475000
515	10kmE602N747	Outside	6025000	7475000
516	10kmE603N747	Outside	6035000	7475000
517	10kmE604N747	Outside	6045000	7475000
518	10kmE605N747	Outside	6055000	7475000
519	10kmE606N747	Outside	6065000	7475000
520	10kmE607N747	Outside	6075000	7475000
521	10kmE608N747	Outside	6085000	7475000
522	10kmE609N747	Outside	6095000	7475000
523	10kmE610N747	Outside	6105000	7475000
524	10kmE611N747	Outside	6115000	7475000
525	10kmE612N747	Outside	6125000	7475000
526	10kmE613N747	Outside	6135000	7475000
527	10kmE614N747	Outside	6145000	7475000
528	10kmE615N747	Outside	6155000	7475000
529	10kmE616N747	Outside	6165000	7475000
530	10kmE617N747	Outside	6175000	7475000
531	10kmE618N747	Outside	6185000	7475000
532	10kmE619N747	Outside	6195000	7475000
533	10kmE620N747	Outside	6205000	7475000
534	10kmE621N747	Outside	6215000	7475000
535	10kmE622N747	Outside	6225000	7475000
536	10kmE623N747	Outside	6235000	7475000
537	10kmE624N747	Outside	6245000	7475000
538	10kmE628N747	Outside	6285000	7475000
539	10kmE629N747	Outside	6295000	7475000
540	10kmE630N747	Outside	6305000	7475000
541	10kmE631N747	Outside	6315000	7475000
542	10kmE632N747	Outside	6325000	7475000
543	10kmE633N747	Outside	6335000	7475000
544	10kmE634N747	Outside	6345000	7475000
545	10kmE635N747	Outside	6355000	7475000
546	10kmE636N747	Outside	6365000	7475000
547	10kmE637N747	Outside	6375000	7475000
548	10kmE638N747	Outside	6385000	7475000
549	10kmE639N747	Outside	6395000	7475000
550	10kmE640N747	Outside	6405000	7475000
551	10kmE641N747	Outside	6415000	7475000
552	10kmE642N747	Outside	6425000	7475000
553	10kmE643N747	Outside	6435000	7475000
554	10kmE644N747	Outside	6445000	7475000
555	10kmE645N747	Outside	6455000	7475000
556	10kmE646N747	Outside	6465000	7475000
557	10kmE647N747	Outside	6475000	7475000
558	10kmE648N747	Outside	6485000	7475000
559	10kmE649N747	Outside	6495000	7475000
560	10kmE650N747	Outside	6505000	7475000
561	10kmE651N747	Outside	6515000	7475000
562	10kmE652N747	Outside	6525000	7475000
563	10kmE653N747	Outside	6535000	7475000
564	10kmE654N747	Outside	6545000	7475000
565	10kmE655N747	Outside	6555000	7475000
566	10kmE656N747	Outside	6565000	7475000
567	10kmE657N747	Outside	6575000	7475000
568	10kmE658N747	Outside	6585000	7475000
569	10kmE659N747	Outside	6595000	7475000
570	10kmE660N747	Outside	6605000	7475000
571	10kmE661N747	Outside	6615000	7475000
572	10kmE662N747	Outside	6625000	7475000
573	10kmE663N747	Outside	6635000	7475000
574	10kmE664N747	Outside	6645000	7475000
575	10kmE665N747	Outside	6655000	7475000
576	10kmE666N747	Outside	6665000	7475000
577	10kmE667N747	Outside	6675000	7475000
578	10kmE668N747	Outside	6685000	7475000
579	10kmE669N747	Outside	6695000	7475000
580	10kmE670N747	Outside	6705000	7475000
581	10kmE671N747	Outside	6715000	7475000
582	10kmE672N747	Outside	6725000	7475000
583	10kmE673N747	Outside	6735000	7475000
584	10kmE674N747	Outside	6745000	7475000
585	10kmE675N747	Outside	6755000	7475000
586	10kmE676N747	Outside	6765000	7475000
587	10kmE677N747	Outside	6775000	7475000
588	10kmE678N747	Outside	6785000	7475000
589	10kmE679N747	Outside	6795000	7475000
590	10kmE680N747	Outside	6805000	7475000
591	10kmE681N747	Outside	6815000	7475000
592	10kmE682N747	Outside	6825000	7475000
593	10kmE683N747	Outside	6835000	7475000
594	10kmE684N747	Outside	6845000	7475000
595	10kmE685N747	Outside	6855000	7475000
596	10kmE686N747	Outside	6865000	7475000
597	10kmE687N747	Outside	6875000	7475000
598	10kmE688N747	Outside	6885000	7475000
599	10kmE689N747	Outside	6895000	7475000
600	10kmE690N747	Outside	6905000	7475000
601	10kmE691N747	Outside	6915000	7475000
602	10kmE692N747	Outside	6925000	7475000
603	10kmE693N747	Outside	6935000	7475000
604	10kmE694N747	Outside	6945000	7475000
605	10kmE695N747	Outside	6955000	7475000
606	10kmE696N747	Outside	6965000	7475000
607	10kmE697N747	Outside	6975000	7475000
608	10kmE698N747	Outside	6985000	7475000
609	10kmE699N747	Outside	6995000	7475000
610	10kmE700N747	Outside	7005000	7475000
611	10kmE701N747	Outside	7015000	7475000
612	10kmE702N747	Outside	7025000	7475000
613	10kmE703N747	Outside	7035000	7475000
614	10kmE704N747	Outside	7045000	7475000
615	10kmE705N747	Outside	7055000	7475000
616	10kmE706N747	Outside	7065000	7475000
617	10kmE707N747	Outside	7075000	7475000
618	10kmE708N747	Outside	7085000	7475000
619	10kmE709N747	Outside	7095000	7475000
620	10kmE710N747	Outside	7105000	7475000
621	10kmE711N747	Outside	7115000	7475000
622	10kmE712N747	Outside	7125000	7475000
623	10kmE713N747	Outside	7135000	7475000
624	10kmE714N747	Outside	7145000	7475000
625	10kmE715N747	Outside	7155000	7475000
626	10kmE716N747	Outside	7165000	7475000
627	10kmE717N747	Outside	7175000	7475000
628	10kmE718N747	Outside	7185000	7475000
629	10kmE719N747	Outside	7195000	7475000
630	10kmE720N747	Outside	7205000	7475000
631	10kmE721N747	Outside	7215000	7475000
632	10kmE722N747	Outside	7225000	7475000
633	10kmE723N747	Outside	7235000	7475000
634	10kmE724N747	Outside	7245000	7475000
635	10kmE725N747	Outside	7255000	7475000
636	10kmE726N747	Outside	7265000	7475000
637	10kmE727N747	Outside	7275000	7475000
638	10kmE728N747	Outside	7285000	7475000
639	10kmE729N747	Outside	7295000	7475000
640	10kmE730N747	Outside	7305000	7475000
641	10kmE731N747	Outside	7315000	7475000
642	10kmE732N747	Outside	7325000	7475000
643	10kmE733N747	Outside	7335000	7475000
644	10kmE734N747	Outside	7345000	7475000
645	10kmE735N747	Outside	7355000	7475000
646	10kmE736N747	Outside	7365000	7475000
647	10kmE737N747	Outside	7375000	7475000
648	10kmE738N747	Outside	7385000	7475000
649	10kmE739N747	Outside	7395000	7475000
650	10kmE740N747	Outside	7405000	7475000
651	10kmE741N747	Outside	7415000	7475000
652	10kmE742N747	Outside	7425000	7475000
653	10kmE743N747	Outside	7435000	7475000
654	10kmE744N747	Outside	7445000	7475000
655	10kmE745N747	Outside	7455000	7475000
656	10kmE746N747	Outside	7465000	7475000
657	10kmE747N747	Outside	7475000	7475000
658	10kmE748N747	Outside	7485000	7475000
659	10kmE749N747	Outside	7495000	7475000
660	10kmE750N747	Outside	7505000	7475000
661	10kmE751N747	Outside	7515000	7475000
662	10kmE752N747	Outside	7525000	7475000
663	10kmE753N747	Outside	7535000	7475000
664	10kmE754N747	Outside	7545000	7475000
665	10kmE755N747	Outside	7555000	7475000
666	10kmE756N747	Outside	7565000	7475000
667	10kmE757N747	Outside	7575000	7475000
668	10kmE758N747	Outside	7585000	7475000
669	10kmE759N747	Outside	7595000	7475000
670	10kmE760N747	Outside	7605000	7475000
671	10kmE761N747	Outside	7615000	7475000
672	10kmE762N747	Outside	7625000	7475000
673	10kmE763N747	Outside	7635000	7475000
674	10kmE764N747	Outside	7645000	7475000
675	10kmE765N747	Outside	7655000	7475000
676	10kmE766N747	Outside	7665000	7475000
677	10kmE767N747	Outside	7675000	7475000
678	10kmE768N747	Outside	7685000	7475000
679	10kmE769N747	Outside	7695000	7475000
680	10kmE770N747	Outside	7705000	7475000
681	10kmE771N747	Outside	7715000	7475000
682	10kmE772N747	Outside	7725000	7475000
683	10kmE773N747	Outside	7735000	7475000
684	10kmE774N747	Outside	7745000	7475000
685	10kmE775N747	Outside	7755000	7475000
686	10kmE776N747	Outside	7765000	7475000
687	10kmE777N747	Outside	7775000	7475000
688	10kmE778N747	Outside	7785000	7475000
689	10kmE779N747	Outside	7795000	7475000
690	10kmE780N747	Outside	7805000	7475000
691	10kmE781N747	Outside	7815000	7475000
692	10kmE782N747	Outside	7825000	7475000
693	10kmE783N747	Outside	7835000	7475000
694	10kmE784N747	Outside	7845000	7475000
695	10kmE785N747	Outside	7855000	7475000
696	10kmE786N747	Outside	7865000	7475000
697	10kmE787N747	Outside	7875000	7475000
698	10kmE788N747	Outside	7885000	7475000
699	10kmE789N747	Outside	7895000	7475000
700	10kmE790N747	Outside	7905000	7475000
701	10kmE791N747	Outside	7915000	7475000
702	10kmE792N747	Outside	7925000	7475000
703	10kmE793N747	Outside	7935000	7475000
704	10kmE794N747	Outside	7945000	7475000
705	10kmE795N747	Outside	7955000	7475000
706	10kmE796N747	Outside	7965000	7475000
707	10kmE797N747	Outside	7975000	7475000
708	10kmE798N747	Outside	7985000	7475000
709	10kmE799N747	Outside	7995000	7475000
710	10kmE800N747	Outside	8005000	7475000
711	10kmE801N747	Outside	8015000	7475000
712	10kmE802N747	Outside	8025000	7475000
713	10kmE803N747	Outside	8035000	7475000
714	10kmE804N747	Outside	8045000	7475000
715	10kmE805N747	Outside	8055000	7475000
716	10kmE806N747	Outside	8065000	7475000
717	10kmE807N747	Outside	8075000	7475000
718	10kmE808N747	Outside	8085000	7475000
719	10kmE809N747	Outside	8095000	7475000
720	10kmE810N747	Outside	8105000	7475000
721	10kmE811N747	Outside	8115000	7475000
722	10kmE812N747	Outside	8125000	7475000
723	10kmE813N747	Outside	8135000	7475000
724	10kmE814N747	Outside	8145000	7475000
725	10kmE815N747	Outside	8155000	7475000
726	10kmE816N747	Outside	8165000	7475000
727	10kmE817N747	Outside	8175000	7475000
728	10kmE818N747	Outside	8185000	7475000
729	10kmE819N747	Outside	8195000	7475000
730	10kmE820N747	Outside	8205000	7475000
731	10kmE821N747	Outside	8215000	7475000
732	10kmE822N747	Outside	8225000	7475000
733	10kmE823N747	Outside	8235000	7475000
734	10kmE824N747	Outside	8245000	7475000
735	10kmE825N747	Outside	8255000	7475000
736	10kmE826N747	Outside	8265000	7475000
737	10kmE827N747	Outside	8275000	7475000
738	10kmE828N747	Outside	8285000	7475000
739	10kmE829N747	Outside	8295000	7475000
740	10kmE830N747	Outside	8305000	7475000
741	10kmE831N747	Outside	8315000	7475000
742	10kmE832N747	Outside	8325000	7475000
743	10kmE833N747	Outside	8335000	7475000
744	10kmE834N747	Outside	8345000	7475000
745	10kmE835N747	Outside	8355000	7475000
746	10kmE836N747	Outside	8365000	7475000
747	10kmE837N747	Outside	8375000	7475000
748	10kmE838N747	Outside	8385000	7475000
749	10kmE839N747	Outside	8395000	7475000
750	10kmE585N746	Outside	5855000	7465000
751	10kmE586N746	Outside	5865000	7465000
752	10kmE590N746	Outside	5905000	7465000
753	10kmE591N746	Outside	5915000	7465000
754	10kmE592N746	Outside	5925000	7465000
755	10kmE593N746	Outside	5935000	7465000
756	10kmE594N746	Outside	5945000	7465000
757	10kmE595N746	Outside	5955000	7465000
758	10kmE596N746	Outside	5965000	7465000
759	10kmE597N746	Outside	5975000	7465000
760	10kmE598N746	Outside	5985000	7465000
761	10kmE599N746	Outside	5995000	7465000
762	10kmE600N746	Outside	6005000	7465000
763	10kmE601N746	Outside	6015000	7465000
764	10kmE602N746	Outside	6025000	7465000
765	10kmE603N746	Outside	6035000	7465000
766	10kmE604N746	Outside	6045000	7465000
767	10kmE605N746	Outside	6055000	7465000
768	10kmE606N746	Outside	6065000	7465000
769	10kmE607N746	Outside	6075000	7465000
770	10kmE608N746	Outside	6085000	7465000
771	10kmE609N746	Outside	6095000	7465000
772	10kmE610N746	Outside	6105000	7465000
773	10kmE611N746	Outside	6115000	7465000
774	10kmE612N746	Outside	6125000	7465000
775	10kmE613N746	Outside	6135000	7465000
776	10kmE614N746	Outside	6145000	7465000
777	10kmE615N746	Outside	6155000	7465000
778	10kmE616N746	Outside	6165000	7465000
779	10kmE617N746	Outside	6175000	7465000
780	10kmE618N746	Outside	6185000	7465000
781	10kmE619N746	Outside	6195000	7465000
782	10kmE620N746	Outside	6205000	7465000
783	10kmE621N746	Outside	6215000	7465000
784	10kmE622N746	Outside	6225000	7465000
785	10kmE623N746	Outside	6235000	7465000
786	10kmE624N746	Outside	6245000	7465000
787	10kmE629N746	Outside	6295000	7465000
788	10kmE630N746	Outside	6305000	7465000
789	10kmE631N746	Outside	6315000	7465000
790	10kmE632N746	Outside	6325000	7465000
791	10kmE633N746	Outside	6335000	7465000
792	10kmE634N746	Outside	6345000	7465000
793	10kmE635N746	Outside	6355000	7465000
794	10kmE636N746	Outside	6365000	7465000
795	10kmE637N746	Outside	6375000	7465000
796	10kmE638N746	Outside	6385000	7465000
797	10kmE639N746	Outside	6395000	7465000
798	10kmE640N746	Outside	6405000	7465000
799	10kmE641N746	Outside	6415000	7465000
800	10kmE642N746	Outside	6425000	7465000
801	10kmE643N746	Outside	6435000	7465000
802	10kmE644N746	Outside	6445000	7465000
803	10kmE645N746	Outside	6455000	7465000
804	10kmE646N746	Outside	6465000	7465000
805	10kmE647N746	Outside	6475000	7465000
806	10kmE648N746	Outside	6485000	7465000
807	10kmE649N746	Outside	6495000	7465000
808	10kmE650N746	Outside	6505000	7465000
809	10kmE651N746	Outside	6515000	7465000
810	10kmE652N746	Outside	6525000	7465000
811	10kmE653N746	Outside	6535000	7465000
812	10kmE654N746	Outside	6545000	7465000
813	10kmE655N746	Outside	6555000	7465000
814	10kmE656N746	Outside	6565000	7465000
815	10kmE657N746	Outside	6575000	7465000
816	10kmE658N746	Outside	6585000	7465000
817	10kmE659N746	Outside	6595000	7465000
818	10kmE660N746	Outside	6605000	7465000
819	10kmE661N746	Outside	6615000	7465000
820	10kmE662N746	Outside	6625000	7465000
821	10kmE663N746	Outside	6635000	7465000
822	10kmE664N746	Outside	6645000	7465000
823	10kmE665N746	Outside	6655000	7465000
824	10kmE666N746	Outside	6665000	7465000
825	10kmE667N746	Outside	6675000	7465000
826	10kmE668N746	Outside	6685000	7465000
827	10kmE669N746	Outside	6695000	7465000
828	10kmE670N746	Outside	6705000	7465000
829	10kmE671N746	Outside	6715000	7465000
830	10kmE672N746	Outside	6725000	7465000
831	10kmE673N746	Outside	6735000	7465000
832	10kmE674N746	Outside	6745000	7465000
833	10kmE675N746	Outside	6755000	7465000
834	10kmE676N746	Outside	6765000	7465000
835	10kmE677N746	Outside	6775000	7465000
836	10kmE678N746	Outside	6785000	7465000
837	10kmE679N746	Outside	6795000	7465000
838	10kmE680N746	Outside	6805000	7465000
839	10kmE681N746	Outside	6815000	7465000
840	10kmE682N746	Outside	6825000	7465000
841	10kmE683N746	Outside	6835000	7465000
842	10kmE684N746	Outside	6845000	7465000
843	10kmE685N746	Outside	6855000	7465000
844	10kmE686N746	Outside	6865000	7465000
845	10kmE687N746	Outside	6875000	7465000
846	10kmE688N746	Outside	6885000	7465000
847	10kmE689N746	Outside	6895000	7465000
848	10kmE690N746	Outside	6905000	7465000
849	10kmE691N746	Outside	6915000	7465000
850	10kmE692N746	Outside	6925000	7465000
851	10kmE693N746	Outside	6935000	7465000
852	10kmE694N746	Outside	6945000	7465000
853	10kmE695N746	Outside	6955000	7465000
854	10kmE696N746	Outside	6965000	7465000
855	10kmE697N746	Outside	6975000	7465000
856	10kmE698N746	Outside	6985000	7465000
857	10kmE699N746	Outside	6995000	7465000
858	10kmE700N746	Outside	7005000	7465000
859	10kmE701N746	Outside	7015000	7465000
860	10kmE702N746	Outside	7025000	7465000
861	10kmE703N746	Outside	7035000	7465000
862	10kmE704N746	Outside	7045000	7465000
863	10kmE705N746	Outside	7055000	7465000
864	10kmE706N746	Outside	7065000	7465000
865	10kmE707N746	Outside	7075000	7465000
866	10kmE708N746	Outside	7085000	7465000
867	10kmE709N746	Outside	7095000	7465000
868	10kmE710N746	Outside	7105000	7465000
869	10kmE711N746	Outside	7115000	7465000
870	10kmE712N746	Outside	7125000	7465000
871	10kmE713N746	Outside	7135000	7465000
872	10kmE714N746	Outside	7145000	7465000
873	10kmE715N746	Outside	7155000	7465000
874	10kmE716N746	Outside	7165000	7465000
875	10kmE717N746	Outside	7175000	7465000
876	10kmE718N746	Outside	7185000	7465000
877	10kmE719N746	Outside	7195000	7465000
878	10kmE720N746	Outside	7205000	7465000
879	10kmE721N746	Outside	7215000	7465000
880	10kmE722N746	Outside	7225000	7465000
881	10kmE723N746	Outside	7235000	7465000
882	10kmE724N746	Outside	7245000	7465000
883	10kmE725N746	Outside	7255000	7465000
884	10kmE726N746	Outside	7265000	7465000
885	10kmE727N746	Outside	7275000	7465000
886	10kmE728N746	Outside	7285000	7465000
887	10kmE729N746	Outside	7295000	7465000
888	10kmE730N746	Outside	7305000	7465000
889	10kmE731N746	Outside	7315000	7465000
890	10kmE732N746	Outside	7325000	7465000
891	10kmE733N746	Outside	7335000	7465000
892	10kmE734N746	Outside	7345000	7465000
893	10kmE735N746	Outside	7355000	7465000
894	10kmE736N746	Outside	7365000	7465000
895	10kmE737N746	Outside	7375000	7465000
896	10kmE738N746	Outside	7385000	7465000
897	10kmE739N746	Outside	7395000	7465000
898	10kmE740N746	Outside	7405000	7465000
899	10kmE741N746	Outside	7415000	7465000
900	10kmE742N746	Outside	7425000	7465000
901	10kmE743N746	Outside	7435000	7465000
902	10kmE744N746	Outside	7445000	7465000
903	10kmE745N746	Outside	7455000	7465000
904	10kmE746N746	Outside	7465000	7465000
905	10kmE747N746	Outside	7475000	7465000
906	10kmE748N746	Outside	7485000	7465000
907	10kmE749N746	Outside	7495000	7465000
908	10kmE750N746	Outside	7505000	7465000
909	10kmE751N746	Outside	7515000	7465000
910	10kmE752N746	Outside	7525000	7465000
911	10kmE753N746	Outside	7535000	7465000
912	10kmE754N746	Outside	7545000	7465000
913	10kmE755N746	Outside	7555000	7465000
914	10kmE756N746	Outside	7565000	7465000
915	10kmE757N746	Outside	7575000	7465000
916	10kmE758N746	Outside	7585000	7465000
917	10kmE759N746	Outside	7595000	7465000
918	10kmE760N746	Outside	7605000	7465000
919	10kmE761N746	Outside	7615000	7465000
920	10kmE762N746	Outside	7625000	7465000
921	10kmE763N746	Outside	7635000	7465000
922	10kmE764N746	Outside	7645000	7465000
923	10kmE765N746	Outside	7655000	7465000
924	10kmE766N746	Outside	7665000	7465000
925	10kmE767N746	Outside	7675000	7465000
926	10kmE768N746	Outside	7685000	7465000
927	10kmE769N746	Outside	7695000	7465000
928	10kmE770N746	Outside	7705000	7465000
929	10kmE771N746	Outside	7715000	7465000
930	10kmE772N746	Outside	7725000	7465000
931	10kmE773N746	Outside	7735000	7465000
932	10kmE774N746	Outside	7745000	7465000
933	10kmE775N746	Outside	7755000	7465000
934	10kmE776N746	Outside	7765000	7465000
935	10kmE777N746	Outside	7775000	7465000
936	10kmE778N746	Outside	7785000	7465000
937	10kmE779N746	Outside	7795000	7465000
938	10kmE780N746	Outside	7805000	7465000
939	10kmE781N746	Outside	7815000	7465000
940	10kmE782N746	Outside	7825000	7465000
941	10kmE783N746	Outside	7835000	7465000
942	10kmE784N746	Outside	7845000	7465000
943	10kmE785N746	Outside	7855000	7465000
944	10kmE786N746	Outside	7865000	7465000
945	10kmE787N746	Outside	7875000	7465000
946	10kmE788N746	Outside	7885000	7465000
947	10kmE789N746	Outside	7895000	7465000
948	10kmE790N746	Outside	7905000	7465000
949	10kmE791N746	Outside	7915000	7465000
950	10kmE792N746	Outside	7925000	7465000
951	10kmE793N746	Outside	7935000	7465000
952	10kmE794N746	Outside	7945000	7465000
953	10kmE795N746	Outside	7955000	7465000
954	10kmE796N746	Outside	7965000	7465000
955	10kmE797N746	Outside	7975000	7465000
956	10kmE798N746	Outside	7985000	7465000
957	10kmE799N746	Outside	7995000	7465000
958	10kmE800N746	Outside	8005000	7465000
959	10kmE801N746	Outside	8015000	7465000
960	10kmE802N746	Outside	8025000	7465000
961	10kmE803N746	Outside	8035000	7465000
962	10kmE804N746	Outside	8045000	7465000
963	10kmE805N746	Outside	8055000	7465000
964	10kmE806N746	Outside	8065000	7465000
965	10kmE807N746	Outside	8075000	7465000
966	10kmE808N746	Outside	8085000	7465000
967	10kmE809N746	Outside	8095000	7465000
968	10kmE810N746	Outside	8105000	7465000
969	10kmE811N746	Outside	8115000	7465000
970	10kmE812N746	Outside	8125000	7465000
971	10kmE813N746	Outside	8135000	7465000
972	10kmE814N746	Outside	8145000	7465000
973	10kmE815N746	Outside	8155000	7465000
974	10kmE816N746	Outside	8165000	7465000
975	10kmE817N746	Outside	8175000	7465000
976	10kmE818N746	Outside	8185000	7465000
977	10kmE819N746	Outside	8195000	7465000
978	10kmE820N746	Outside	8205000	7465000
979	10kmE821N746	Outside	8215000	7465000
980	10kmE822N746	Outside	8225000	7465000
981	10kmE823N746	Outside	8235000	7465000
982	10kmE824N746	Outside	8245000	7465000
983	10kmE825N746	Outside	8255000	7465000
984	10kmE826N746	Outside	8265000	7465000
985	10kmE827N746	Outside	8275000	7465000
986	10kmE828N746	Outside	8285000	7465000
987	10kmE829N746	Outside	8295000	7465000
988	10kmE830N746	Outside	8305000	7465000
989	10kmE831N746	Outside	8315000	7465000
990	10kmE832N746	Outside	8325000	7465000
991	10kmE833N746	Outside	8335000	7465000
992	10kmE834N746	Outside	8345000	7465000
993	10kmE835N746	Outside	8355000	7465000
994	10kmE836N746	Outside	8365000	7465000
995	10kmE837N746	Outside	8375000	7465000
996	10kmE838N746	Outside	8385000	7465000
997	10kmE839N746	Outside	8395000	7465000
998	10kmE584N745	Outside	5845000	7455000
999	10kmE585N745	Outside	5855000	7455000
1000	10kmE586N745	Outside	5865000	7455000
1001	10kmE587N745	Outside	5875000	7455000
1002	10kmE588N745	Outside	5885000	7455000
1003	10kmE590N745	Outside	5905000	7455000
1004	10kmE591N745	Outside	5915000	7455000
1005	10kmE592N745	Outside	5925000	7455000
1006	10kmE593N745	Outside	5935000	7455000
1007	10kmE594N745	Outside	5945000	7455000
1008	10kmE595N745	Outside	5955000	7455000
1009	10kmE596N745	Outside	5965000	7455000
1010	10kmE597N745	Outside	5975000	7455000
1011	10kmE598N745	Outside	5985000	7455000
1012	10kmE599N745	Outside	5995000	7455000
1013	10kmE600N745	Outside	6005000	7455000
1014	10kmE601N745	Outside	6015000	7455000
1015	10kmE602N745	Outside	6025000	7455000
1016	10kmE603N745	Outside	6035000	7455000
1017	10kmE604N745	Outside	6045000	7455000
1018	10kmE605N745	Outside	6055000	7455000
1019	10kmE606N745	Outside	6065000	7455000
1020	10kmE607N745	Outside	6075000	7455000
1021	10kmE608N745	Outside	6085000	7455000
1022	10kmE609N745	Outside	6095000	7455000
1023	10kmE610N745	Outside	6105000	7455000
1024	10kmE611N745	Outside	6115000	7455000
1025	10kmE612N745	Outside	6125000	7455000
1026	10kmE613N745	Outside	6135000	7455000
1027	10kmE614N745	Outside	6145000	7455000
1028	10kmE615N745	Outside	6155000	7455000
1029	10kmE616N745	Outside	6165000	7455000
1030	10kmE617N745	Outside	6175000	7455000
1031	10kmE618N745	Outside	6185000	7455000
1032	10kmE619N745	Outside	6195000	7455000
1033	10kmE620N745	Outside	6205000	7455000
1034	10kmE621N745	Outside	6215000	7455000
1035	10kmE622N745	Outside	6225000	7455000
1036	10kmE623N745	Outside	6235000	7455000
1037	10kmE624N745	Outside	6245000	7455000
1038	10kmE625N745	Outside	6255000	7455000
1039	10kmE629N745	Outside	6295000	7455000
1040	10kmE630N745	Outside	6305000	7455000
1041	10kmE631N745	Outside	6315000	7455000
1042	10kmE632N745	Outside	6325000	7455000
1043	10kmE633N745	Outside	6335000	7455000
1044	10kmE634N745	Outside	6345000	7455000
1045	10kmE635N745	Outside	6355000	7455000
1046	10kmE636N745	Outside	6365000	7455000
1047	10kmE637N745	Outside	6375000	7455000
1048	10kmE638N745	Outside	6385000	7455000
1049	10kmE639N745	Outside	6395000	7455000
1050	10kmE640N745	Outside	6405000	7455000
1051	10kmE641N745	Outside	6415000	7455000
1052	10kmE642N745	Outside	6425000	7455000
1053	10kmE643N745	Outside	6435000	7455000
1054	10kmE644N745	Outside	6445000	7455000
1055	10kmE645N745	Outside	6455000	7455000
1056	10kmE646N745	Outside	6465000	7455000
1057	10kmE647N745	Outside	6475000	7455000
1058	10kmE648N745	Outside	6485000	7455000
1059	10kmE649N745	Outside	6495000	7455000
1060	10kmE650N745	Outside	6505000	7455000
1061	10kmE651N745	Outside	6515000	7455000
1062	10kmE652N745	Outside	6525000	7455000
1063	10kmE653N745	Outside	6535000	7455000
1064	10kmE654N745	Outside	6545000	7455000
1065	10kmE655N745	Outside	6555000	7455000
1066	10kmE656N745	Outside	6565000	7455000
1067	10kmE657N745	Outside	6575000	7455000
1068	10kmE658N745	Outside	6585000	7455000
1069	10kmE659N745	Outside	6595000	7455000
1070	10kmE660N745	Outside	6605000	7455000
1071	10kmE661N745	Outside	6615000	7455000
1072	10kmE662N745	Outside	6625000	7455000
1073	10kmE663N745	Outside	6635000	7455000
1074	10kmE664N745	Outside	6645000	7455000
1075	10kmE665N745	Outside	6655000	7455000
1076	10kmE666N745	Outside	6665000	7455000
1077	10kmE667N745	Outside	6675000	7455000
1078	10kmE668N745	Outside	6685000	7455000
1079	10kmE669N745	Outside	6695000	7455000
1080	10kmE670N745	Outside	6705000	7455000
1081	10kmE671N745	Outside	6715000	7455000
1082	10kmE672N745	Outside	6725000	7455000
1083	10kmE673N745	Outside	6735000	7455000
1084	10kmE674N745	Outside	6745000	7455000
1085	10kmE675N745	Outside	6755000	7455000
1086	10kmE676N745	Outside	6765000	7455000
1087	10kmE677N745	Outside	6775000	7455000
1088	10kmE678N745	Outside	6785000	7455000
1089	10kmE679N745	Outside	6795000	7455000
1090	10kmE680N745	Outside	6805000	7455000
1091	10kmE681N745	Outside	6815000	7455000
1092	10kmE682N745	Outside	6825000	7455000
1093	10kmE683N745	Outside	6835000	7455000
1094	10kmE684N745	Outside	6845000	7455000
1095	10kmE685N745	Outside	6855000	7455000
1096	10kmE686N745	Outside	6865000	7455000
1097	10kmE687N745	Outside	6875000	7455000
1098	10kmE688N745	Outside	6885000	7455000
1099	10kmE689N745	Outside	6895000	7455000
1100	10kmE690N745	Outside	6905000	7455000
1101	10kmE691N745	Outside	6915000	7455000
1102	10kmE692N745	Outside	6925000	7455000
1103	10kmE693N745	Outside	6935000	7455000
1104	10kmE694N745	Outside	6945000	7455000
1105	10kmE695N745	Outside	6955000	7455000
1106	10kmE696N745	Outside	6965000	7455000
1107	10kmE697N745	Outside	6975000	7455000
1108	10kmE698N745	Outside	6985000	7455000
1109	10kmE699N745	Outside	6995000	7455000
1110	10kmE700N745	Outside	7005000	7455000
1111	10kmE701N745	Outside	7015000	7455000
1112	10kmE702N745	Outside	7025000	7455000
1113	10kmE703N745	Outside	7035000	7455000
1114	10kmE704N745	Outside	7045000	7455000
1115	10kmE705N745	Outside	7055000	7455000
1116	10kmE706N745	Outside	7065000	7455000
1117	10kmE707N745	Outside	7075000	7455000
1118	10kmE708N745	Outside	7085000	7455000
1119	10kmE709N745	Outside	7095000	7455000
1120	10kmE710N745	Outside	7105000	7455000
1121	10kmE711N745	Outside	7115000	7455000
1122	10kmE712N745	Outside	7125000	7455000
1123	10kmE713N745	Outside	7135000	7455000
1124	10kmE714N745	Outside	7145000	7455000
1125	10kmE715N745	Outside	7155000	7455000
1126	10kmE716N745	Outside	7165000	7455000
1127	10kmE717N745	Outside	7175000	7455000
1128	10kmE718N745	Outside	7185000	7455000
1129	10kmE719N745	Outside	7195000	7455000
1130	10kmE720N745	Outside	7205000	7455000
1131	10kmE721N745	Outside	7215000	7455000
1132	10kmE722N745	Outside	7225000	7455000
1133	10kmE723N745	Outside	7235000	7455000
1134	10kmE724N745	Outside	7245000	7455000
1135	10kmE725N745	Outside	7255000	7455000
1136	10kmE726N745	Outside	7265000	7455000
1137	10kmE727N745	Outside	7275000	7455000
1138	10kmE728N745	Outside	7285000	7455000
1139	10kmE729N745	Outside	7295000	7455000
1140	10kmE730N745	Outside	7305000	7455000
1141	10kmE731N745	Outside	7315000	7455000
1142	10kmE732N745	Outside	7325000	7455000
1143	10kmE733N745	Outside	7335000	7455000
1144	10kmE734N745	Outside	7345000	7455000
1145	10kmE735N745	Outside	7355000	7455000
1146	10kmE736N745	Outside	7365000	7455000
1147	10kmE737N745	Outside	7375000	7455000
1148	10kmE738N745	Outside	7385000	7455000
1149	10kmE739N745	Outside	7395000	7455000
1150	10kmE740N745	Outside	7405000	7455000
1151	10kmE741N745	Outside	7415000	7455000
1152	10kmE742N745	Outside	7425000	7455000
1153	10kmE743N745	Outside	7435000	7455000
1154	10kmE744N745	Outside	7445000	7455000
1155	10kmE745N745	Outside	7455000	7455000
1156	10kmE746N745	Outside	7465000	7455000
1157	10kmE747N745	Outside	7475000	7455000
1158	10kmE748N745	Outside	7485000	7455000
1159	10kmE749N745	Outside	7495000	7455000
1160	10kmE750N745	Outside	7505000	7455000
1161	10kmE751N745	Outside	7515000	7455000
1162	10kmE752N745	Outside	7525000	7455000
1163	10kmE753N745	Outside	7535000	7455000
1164	10kmE754N745	Outside	7545000	7455000
1165	10kmE755N745	Outside	7555000	7455000
1166	10kmE756N745	Outside	7565000	7455000
1167	10kmE757N745	Outside	7575000	7455000
1168	10kmE758N745	Outside	7585000	7455000
1169	10kmE759N745	Outside	7595000	7455000
1170	10kmE760N745	Outside	7605000	7455000
1171	10kmE761N745	Outside	7615000	7455000
1172	10kmE762N745	Outside	7625000	7455000
1173	10kmE763N745	Outside	7635000	7455000
1174	10kmE764N745	Outside	7645000	7455000
1175	10kmE765N745	Outside	7655000	7455000
1176	10kmE766N745	Outside	7665000	7455000
1177	10kmE767N745	Outside	7675000	7455000
1178	10kmE768N745	Outside	7685000	7455000
1179	10kmE769N745	Outside	7695000	7455000
1180	10kmE770N745	Outside	7705000	7455000
1181	10kmE771N745	Outside	7715000	7455000
1182	10kmE772N745	Outside	7725000	7455000
1183	10kmE773N745	Outside	7735000	7455000
1184	10kmE774N745	Outside	7745000	7455000
1185	10kmE775N745	Outside	7755000	7455000
1186	10kmE776N745	Outside	7765000	7455000
1187	10kmE777N745	Outside	7775000	7455000
1188	10kmE778N745	Outside	7785000	7455000
1189	10kmE779N745	Outside	7795000	7455000
1190	10kmE780N745	Outside	7805000	7455000
1191	10kmE781N745	Outside	7815000	7455000
1192	10kmE782N745	Outside	7825000	7455000
1193	10kmE783N745	Outside	7835000	7455000
1194	10kmE784N745	Outside	7845000	7455000
1195	10kmE785N745	Outside	7855000	7455000
1196	10kmE786N745	Outside	7865000	7455000
1197	10kmE787N745	Outside	7875000	7455000
1198	10kmE788N745	Outside	7885000	7455000
1199	10kmE789N745	Outside	7895000	7455000
1200	10kmE790N745	Outside	7905000	7455000
1201	10kmE791N745	Outside	7915000	7455000
1202	10kmE792N745	Outside	7925000	7455000
1203	10kmE793N745	Outside	7935000	7455000
1204	10kmE794N745	Outside	7945000	7455000
1205	10kmE795N745	Outside	7955000	7455000
1206	10kmE796N745	Outside	7965000	7455000
1207	10kmE797N745	Outside	7975000	7455000
1208	10kmE798N745	Outside	7985000	7455000
1209	10kmE799N745	Outside	7995000	7455000
1210	10kmE800N745	Outside	8005000	7455000
1211	10kmE801N745	Outside	8015000	7455000
1212	10kmE802N745	Outside	8025000	7455000
1213	10kmE803N745	Outside	8035000	7455000
1214	10kmE804N745	Outside	8045000	7455000
1215	10kmE805N745	Outside	8055000	7455000
1216	10kmE806N745	Outside	8065000	7455000
1217	10kmE807N745	Outside	8075000	7455000
1218	10kmE808N745	Outside	8085000	7455000
1219	10kmE809N745	Outside	8095000	7455000
1220	10kmE810N745	Outside	8105000	7455000
1221	10kmE811N745	Outside	8115000	7455000
1222	10kmE812N745	Outside	8125000	7455000
1223	10kmE813N745	Outside	8135000	7455000
1224	10kmE814N745	Outside	8145000	7455000
1225	10kmE815N745	Outside	8155000	7455000
1226	10kmE816N745	Outside	8165000	7455000
1227	10kmE817N745	Outside	8175000	7455000
1228	10kmE818N745	Outside	8185000	7455000
1229	10kmE819N745	Outside	8195000	7455000
1230	10kmE820N745	Outside	8205000	7455000
1231	10kmE821N745	Outside	8215000	7455000
1232	10kmE822N745	Outside	8225000	7455000
1233	10kmE823N745	Outside	8235000	7455000
1234	10kmE824N745	Outside	8245000	7455000
1235	10kmE825N745	Outside	8255000	7455000
1236	10kmE826N745	Outside	8265000	7455000
1237	10kmE827N745	Outside	8275000	7455000
1238	10kmE828N745	Outside	8285000	7455000
1239	10kmE829N745	Outside	8295000	7455000
1240	10kmE830N745	Outside	8305000	7455000
1241	10kmE831N745	Outside	8315000	7455000
1242	10kmE832N745	Outside	8325000	7455000
1243	10kmE833N745	Outside	8335000	7455000
1244	10kmE834N745	Outside	8345000	7455000
1245	10kmE835N745	Outside	8355000	7455000
1246	10kmE836N745	Outside	8365000	7455000
1247	10kmE837N745	Outside	8375000	7455000
1248	10kmE838N745	Outside	8385000	7455000
1249	10kmE839N745	Outside	8395000	7455000
1250	10kmE584N744	Outside	5845000	7445000
1251	10kmE585N744	Outside	5855000	7445000
1252	10kmE586N744	Outside	5865000	7445000
1253	10kmE587N744	Outside	5875000	7445000
1254	10kmE588N744	Outside	5885000	7445000
1255	10kmE589N744	Outside	5895000	7445000
1256	10kmE590N744	Outside	5905000	7445000
1257	10kmE591N744	Outside	5915000	7445000
1258	10kmE592N744	Outside	5925000	7445000
1259	10kmE593N744	Outside	5935000	7445000
1260	10kmE594N744	Outside	5945000	7445000
1261	10kmE595N744	Outside	5955000	7445000
1262	10kmE596N744	Outside	5965000	7445000
1263	10kmE597N744	Outside	5975000	7445000
1264	10kmE598N744	Outside	5985000	7445000
1265	10kmE599N744	Outside	5995000	7445000
1266	10kmE600N744	Outside	6005000	7445000
1267	10kmE601N744	Outside	6015000	7445000
1268	10kmE602N744	Outside	6025000	7445000
1269	10kmE603N744	Outside	6035000	7445000
1270	10kmE604N744	Outside	6045000	7445000
1271	10kmE605N744	Outside	6055000	7445000
1272	10kmE606N744	Outside	6065000	7445000
1273	10kmE607N744	Outside	6075000	7445000
1274	10kmE608N744	Outside	6085000	7445000
1275	10kmE609N744	Outside	6095000	7445000
1276	10kmE610N744	Outside	6105000	7445000
1277	10kmE611N744	Outside	6115000	7445000
1278	10kmE612N744	Outside	6125000	7445000
1279	10kmE613N744	Outside	6135000	7445000
1280	10kmE614N744	Outside	6145000	7445000
1281	10kmE615N744	Outside	6155000	7445000
1282	10kmE616N744	Outside	6165000	7445000
1283	10kmE617N744	Outside	6175000	7445000
1284	10kmE618N744	Outside	6185000	7445000
1285	10kmE619N744	Outside	6195000	7445000
1286	10kmE620N744	Outside	6205000	7445000
1287	10kmE621N744	Outside	6215000	7445000
1288	10kmE622N744	Outside	6225000	7445000
1289	10kmE623N744	Outside	6235000	7445000
1290	10kmE624N744	Outside	6245000	7445000
1291	10kmE625N744	Outside	6255000	7445000
1292	10kmE626N744	Outside	6265000	7445000
1293	10kmE627N744	Outside	6275000	7445000
1294	10kmE629N744	Outside	6295000	7445000
1295	10kmE630N744	Outside	6305000	7445000
1296	10kmE631N744	Outside	6315000	7445000
1297	10kmE632N744	Outside	6325000	7445000
1298	10kmE633N744	Outside	6335000	7445000
1299	10kmE634N744	Outside	6345000	7445000
1300	10kmE635N744	Outside	6355000	7445000
1301	10kmE636N744	Outside	6365000	7445000
1302	10kmE637N744	Outside	6375000	7445000
1303	10kmE638N744	Outside	6385000	7445000
1304	10kmE639N744	Outside	6395000	7445000
1305	10kmE640N744	Outside	6405000	7445000
1306	10kmE641N744	Outside	6415000	7445000
1307	10kmE642N744	Outside	6425000	7445000
1308	10kmE643N744	Outside	6435000	7445000
1309	10kmE644N744	Outside	6445000	7445000
1310	10kmE645N744	Outside	6455000	7445000
1311	10kmE646N744	Outside	6465000	7445000
1312	10kmE647N744	Outside	6475000	7445000
1313	10kmE648N744	Outside	6485000	7445000
1314	10kmE649N744	Outside	6495000	7445000
1315	10kmE650N744	Outside	6505000	7445000
1316	10kmE651N744	Outside	6515000	7445000
1317	10kmE652N744	Outside	6525000	7445000
1318	10kmE653N744	Outside	6535000	7445000
1319	10kmE654N744	Outside	6545000	7445000
1320	10kmE655N744	Outside	6555000	7445000
1321	10kmE656N744	Outside	6565000	7445000
1322	10kmE657N744	Outside	6575000	7445000
1323	10kmE658N744	Outside	6585000	7445000
1324	10kmE659N744	Outside	6595000	7445000
1325	10kmE660N744	Outside	6605000	7445000
1326	10kmE661N744	Outside	6615000	7445000
1327	10kmE662N744	Outside	6625000	7445000
1328	10kmE663N744	Outside	6635000	7445000
1329	10kmE664N744	Outside	6645000	7445000
1330	10kmE665N744	Outside	6655000	7445000
1331	10kmE666N744	Outside	6665000	7445000
1332	10kmE667N744	Outside	6675000	7445000
1333	10kmE668N744	Outside	6685000	7445000
1334	10kmE669N744	Outside	6695000	7445000
1335	10kmE670N744	Outside	6705000	7445000
1336	10kmE671N744	Outside	6715000	7445000
1337	10kmE672N744	Outside	6725000	7445000
1338	10kmE673N744	Outside	6735000	7445000
1339	10kmE674N744	Outside	6745000	7445000
1340	10kmE675N744	Outside	6755000	7445000
1341	10kmE676N744	Outside	6765000	7445000
1342	10kmE677N744	Outside	6775000	7445000
1343	10kmE678N744	Outside	6785000	7445000
1344	10kmE679N744	Outside	6795000	7445000
1345	10kmE680N744	Outside	6805000	7445000
1346	10kmE681N744	Outside	6815000	7445000
1347	10kmE682N744	Outside	6825000	7445000
1348	10kmE683N744	Outside	6835000	7445000
1349	10kmE684N744	Outside	6845000	7445000
1350	10kmE685N744	Outside	6855000	7445000
1351	10kmE686N744	Outside	6865000	7445000
1352	10kmE687N744	Outside	6875000	7445000
1353	10kmE688N744	Outside	6885000	7445000
1354	10kmE689N744	Outside	6895000	7445000
1355	10kmE690N744	Outside	6905000	7445000
1356	10kmE691N744	Outside	6915000	7445000
1357	10kmE692N744	Outside	6925000	7445000
1358	10kmE693N744	Outside	6935000	7445000
1359	10kmE694N744	Outside	6945000	7445000
1360	10kmE695N744	Outside	6955000	7445000
1361	10kmE696N744	Outside	6965000	7445000
1362	10kmE697N744	Outside	6975000	7445000
1363	10kmE698N744	Outside	6985000	7445000
1364	10kmE699N744	Outside	6995000	7445000
1365	10kmE700N744	Outside	7005000	7445000
1366	10kmE701N744	Outside	7015000	7445000
1367	10kmE702N744	Outside	7025000	7445000
1368	10kmE703N744	Outside	7035000	7445000
1369	10kmE704N744	Outside	7045000	7445000
1370	10kmE705N744	Outside	7055000	7445000
1371	10kmE706N744	Outside	7065000	7445000
1372	10kmE707N744	Outside	7075000	7445000
1373	10kmE708N744	Outside	7085000	7445000
1374	10kmE709N744	Outside	7095000	7445000
1375	10kmE710N744	Outside	7105000	7445000
1376	10kmE711N744	Outside	7115000	7445000
1377	10kmE712N744	Outside	7125000	7445000
1378	10kmE713N744	Outside	7135000	7445000
1379	10kmE714N744	Outside	7145000	7445000
1380	10kmE715N744	Outside	7155000	7445000
1381	10kmE716N744	Outside	7165000	7445000
1382	10kmE717N744	Outside	7175000	7445000
1383	10kmE718N744	Outside	7185000	7445000
1384	10kmE719N744	Outside	7195000	7445000
1385	10kmE720N744	Outside	7205000	7445000
1386	10kmE721N744	Outside	7215000	7445000
1387	10kmE722N744	Outside	7225000	7445000
1388	10kmE723N744	Outside	7235000	7445000
1389	10kmE724N744	Outside	7245000	7445000
1390	10kmE725N744	Outside	7255000	7445000
1391	10kmE726N744	Outside	7265000	7445000
1392	10kmE727N744	Outside	7275000	7445000
1393	10kmE728N744	Outside	7285000	7445000
1394	10kmE729N744	Outside	7295000	7445000
1395	10kmE730N744	Outside	7305000	7445000
1396	10kmE731N744	Outside	7315000	7445000
1397	10kmE732N744	Outside	7325000	7445000
1398	10kmE733N744	Outside	7335000	7445000
1399	10kmE734N744	Outside	7345000	7445000
1400	10kmE735N744	Outside	7355000	7445000
1401	10kmE736N744	Outside	7365000	7445000
1402	10kmE737N744	Outside	7375000	7445000
1403	10kmE738N744	Outside	7385000	7445000
1404	10kmE739N744	Outside	7395000	7445000
1405	10kmE740N744	Outside	7405000	7445000
1406	10kmE741N744	Outside	7415000	7445000
1407	10kmE742N744	Outside	7425000	7445000
1408	10kmE743N744	Outside	7435000	7445000
1409	10kmE744N744	Outside	7445000	7445000
1410	10kmE745N744	Outside	7455000	7445000
1411	10kmE746N744	Outside	7465000	7445000
1412	10kmE747N744	Outside	7475000	7445000
1413	10kmE748N744	Outside	7485000	7445000
1414	10kmE749N744	Outside	7495000	7445000
1415	10kmE750N744	Outside	7505000	7445000
1416	10kmE751N744	Outside	7515000	7445000
1417	10kmE752N744	Outside	7525000	7445000
1418	10kmE753N744	Outside	7535000	7445000
1419	10kmE754N744	Outside	7545000	7445000
1420	10kmE755N744	Outside	7555000	7445000
1421	10kmE756N744	Outside	7565000	7445000
1422	10kmE757N744	Outside	7575000	7445000
1423	10kmE758N744	Outside	7585000	7445000
1424	10kmE759N744	Outside	7595000	7445000
1425	10kmE760N744	Outside	7605000	7445000
1426	10kmE761N744	Outside	7615000	7445000
1427	10kmE762N744	Outside	7625000	7445000
1428	10kmE763N744	Outside	7635000	7445000
1429	10kmE764N744	Outside	7645000	7445000
1430	10kmE765N744	Outside	7655000	7445000
1431	10kmE766N744	Outside	7665000	7445000
1432	10kmE767N744	Outside	7675000	7445000
1433	10kmE768N744	Outside	7685000	7445000
1434	10kmE769N744	Outside	7695000	7445000
1435	10kmE770N744	Outside	7705000	7445000
1436	10kmE771N744	Outside	7715000	7445000
1437	10kmE772N744	Outside	7725000	7445000
1438	10kmE773N744	Outside	7735000	7445000
1439	10kmE774N744	Outside	7745000	7445000
1440	10kmE775N744	Outside	7755000	7445000
1441	10kmE776N744	Outside	7765000	7445000
1442	10kmE777N744	Outside	7775000	7445000
1443	10kmE778N744	Outside	7785000	7445000
1444	10kmE779N744	Outside	7795000	7445000
1445	10kmE780N744	Outside	7805000	7445000
1446	10kmE781N744	Outside	7815000	7445000
1447	10kmE782N744	Outside	7825000	7445000
1448	10kmE783N744	Outside	7835000	7445000
1449	10kmE784N744	Outside	7845000	7445000
1450	10kmE785N744	Outside	7855000	7445000
1451	10kmE786N744	Outside	7865000	7445000
1452	10kmE787N744	Outside	7875000	7445000
1453	10kmE788N744	Outside	7885000	7445000
1454	10kmE789N744	Outside	7895000	7445000
1455	10kmE790N744	Outside	7905000	7445000
1456	10kmE791N744	Outside	7915000	7445000
1457	10kmE792N744	Outside	7925000	7445000
1458	10kmE793N744	Outside	7935000	7445000
1459	10kmE794N744	Outside	7945000	7445000
1460	10kmE795N744	Outside	7955000	7445000
1461	10kmE796N744	Outside	7965000	7445000
1462	10kmE797N744	Outside	7975000	7445000
1463	10kmE798N744	Outside	7985000	7445000
1464	10kmE799N744	Outside	7995000	7445000
1465	10kmE800N744	Outside	8005000	7445000
1466	10kmE801N744	Outside	8015000	7445000
1467	10kmE802N744	Outside	8025000	7445000
1468	10kmE803N744	Outside	8035000	7445000
1469	10kmE804N744	Outside	8045000	7445000
1470	10kmE805N744	Outside	8055000	7445000
1471	10kmE806N744	Outside	8065000	7445000
1472	10kmE807N744	Outside	8075000	7445000
1473	10kmE808N744	Outside	8085000	7445000
1474	10kmE809N744	Outside	8095000	7445000
1475	10kmE810N744	Outside	8105000	7445000
1476	10kmE811N744	Outside	8115000	7445000
1477	10kmE812N744	Outside	8125000	7445000
1478	10kmE813N744	Outside	8135000	7445000
1479	10kmE814N744	Outside	8145000	7445000
1480	10kmE815N744	Outside	8155000	7445000
1481	10kmE816N744	Outside	8165000	7445000
1482	10kmE817N744	Outside	8175000	7445000
1483	10kmE818N744	Outside	8185000	7445000
1484	10kmE819N744	Outside	8195000	7445000
1485	10kmE820N744	Outside	8205000	7445000
1486	10kmE821N744	Outside	8215000	7445000
1487	10kmE822N744	Outside	8225000	7445000
1488	10kmE823N744	Outside	8235000	7445000
1489	10kmE824N744	Outside	8245000	7445000
1490	10kmE825N744	Outside	8255000	7445000
1491	10kmE826N744	Outside	8265000	7445000
1492	10kmE827N744	Outside	8275000	7445000
1493	10kmE828N744	Outside	8285000	7445000
1494	10kmE829N744	Outside	8295000	7445000
1495	10kmE830N744	Outside	8305000	7445000
1496	10kmE831N744	Outside	8315000	7445000
1497	10kmE832N744	Outside	8325000	7445000
1498	10kmE833N744	Outside	8335000	7445000
1499	10kmE834N744	Outside	8345000	7445000
1500	10kmE835N744	Outside	8355000	7445000
1501	10kmE836N744	Outside	8365000	7445000
1502	10kmE837N744	Outside	8375000	7445000
1503	10kmE838N744	Outside	8385000	7445000
1504	10kmE839N744	Outside	8395000	7445000
1505	10kmE580N743	Outside	5805000	7435000
1506	10kmE581N743	Outside	5815000	7435000
1507	10kmE584N743	Outside	5845000	7435000
1508	10kmE585N743	Outside	5855000	7435000
1509	10kmE586N743	Outside	5865000	7435000
1510	10kmE587N743	Outside	5875000	7435000
1511	10kmE588N743	Outside	5885000	7435000
1512	10kmE589N743	Outside	5895000	7435000
1513	10kmE590N743	Outside	5905000	7435000
1514	10kmE591N743	Outside	5915000	7435000
1515	10kmE592N743	Outside	5925000	7435000
1516	10kmE593N743	Outside	5935000	7435000
1517	10kmE594N743	Outside	5945000	7435000
1518	10kmE595N743	Outside	5955000	7435000
1519	10kmE596N743	Outside	5965000	7435000
1520	10kmE597N743	Outside	5975000	7435000
1521	10kmE598N743	Outside	5985000	7435000
1522	10kmE599N743	Outside	5995000	7435000
1523	10kmE600N743	Outside	6005000	7435000
1524	10kmE601N743	Outside	6015000	7435000
1525	10kmE602N743	Outside	6025000	7435000
1526	10kmE603N743	Outside	6035000	7435000
1527	10kmE604N743	Outside	6045000	7435000
1528	10kmE605N743	Outside	6055000	7435000
1529	10kmE606N743	Outside	6065000	7435000
1530	10kmE607N743	Outside	6075000	7435000
1531	10kmE608N743	Outside	6085000	7435000
1532	10kmE609N743	Outside	6095000	7435000
1533	10kmE610N743	Outside	6105000	7435000
1534	10kmE611N743	Outside	6115000	7435000
1535	10kmE612N743	Outside	6125000	7435000
1536	10kmE613N743	Outside	6135000	7435000
1537	10kmE614N743	Outside	6145000	7435000
1538	10kmE615N743	Outside	6155000	7435000
1539	10kmE616N743	Outside	6165000	7435000
1540	10kmE617N743	Outside	6175000	7435000
1541	10kmE618N743	Outside	6185000	7435000
1542	10kmE619N743	Outside	6195000	7435000
1543	10kmE620N743	Outside	6205000	7435000
1544	10kmE621N743	Outside	6215000	7435000
1545	10kmE622N743	Outside	6225000	7435000
1546	10kmE623N743	Outside	6235000	7435000
1547	10kmE624N743	Outside	6245000	7435000
1548	10kmE625N743	Outside	6255000	7435000
1549	10kmE626N743	Outside	6265000	7435000
1550	10kmE627N743	Outside	6275000	7435000
1551	10kmE628N743	Outside	6285000	7435000
1552	10kmE629N743	Outside	6295000	7435000
1553	10kmE630N743	Outside	6305000	7435000
1554	10kmE631N743	Outside	6315000	7435000
1555	10kmE632N743	Outside	6325000	7435000
1556	10kmE633N743	Outside	6335000	7435000
1557	10kmE634N743	Outside	6345000	7435000
1558	10kmE635N743	Outside	6355000	7435000
1559	10kmE636N743	Outside	6365000	7435000
1560	10kmE637N743	Outside	6375000	7435000
1561	10kmE638N743	Outside	6385000	7435000
1562	10kmE639N743	Outside	6395000	7435000
1563	10kmE640N743	Outside	6405000	7435000
1564	10kmE641N743	Outside	6415000	7435000
1565	10kmE642N743	Outside	6425000	7435000
1566	10kmE643N743	Outside	6435000	7435000
1567	10kmE644N743	Outside	6445000	7435000
1568	10kmE645N743	Outside	6455000	7435000
1569	10kmE646N743	Outside	6465000	7435000
1570	10kmE647N743	Outside	6475000	7435000
1571	10kmE648N743	Outside	6485000	7435000
1572	10kmE649N743	Outside	6495000	7435000
1573	10kmE650N743	Outside	6505000	7435000
1574	10kmE651N743	Outside	6515000	7435000
1575	10kmE652N743	Outside	6525000	7435000
1576	10kmE653N743	Outside	6535000	7435000
1577	10kmE654N743	Outside	6545000	7435000
1578	10kmE655N743	Outside	6555000	7435000
1579	10kmE656N743	Outside	6565000	7435000
1580	10kmE657N743	Outside	6575000	7435000
1581	10kmE658N743	Outside	6585000	7435000
1582	10kmE659N743	Outside	6595000	7435000
1583	10kmE660N743	Outside	6605000	7435000
1584	10kmE661N743	Outside	6615000	7435000
1585	10kmE662N743	Outside	6625000	7435000
1586	10kmE663N743	Outside	6635000	7435000
1587	10kmE664N743	Outside	6645000	7435000
1588	10kmE665N743	Outside	6655000	7435000
1589	10kmE666N743	Outside	6665000	7435000
1590	10kmE667N743	Outside	6675000	7435000
1591	10kmE668N743	Outside	6685000	7435000
1592	10kmE669N743	Outside	6695000	7435000
1593	10kmE670N743	Outside	6705000	7435000
1594	10kmE671N743	Outside	6715000	7435000
1595	10kmE672N743	Outside	6725000	7435000
1596	10kmE673N743	Outside	6735000	7435000
1597	10kmE674N743	Outside	6745000	7435000
1598	10kmE675N743	Outside	6755000	7435000
1599	10kmE676N743	Outside	6765000	7435000
1600	10kmE677N743	Outside	6775000	7435000
1601	10kmE678N743	Outside	6785000	7435000
1602	10kmE679N743	Outside	6795000	7435000
1603	10kmE680N743	Outside	6805000	7435000
1604	10kmE681N743	Outside	6815000	7435000
1605	10kmE682N743	Outside	6825000	7435000
1606	10kmE683N743	Outside	6835000	7435000
1607	10kmE684N743	Outside	6845000	7435000
1608	10kmE685N743	Outside	6855000	7435000
1609	10kmE686N743	Outside	6865000	7435000
1610	10kmE687N743	Outside	6875000	7435000
1611	10kmE688N743	Outside	6885000	7435000
1612	10kmE689N743	Outside	6895000	7435000
1613	10kmE690N743	Outside	6905000	7435000
1614	10kmE691N743	Outside	6915000	7435000
1615	10kmE692N743	Outside	6925000	7435000
1616	10kmE693N743	Outside	6935000	7435000
1617	10kmE694N743	Outside	6945000	7435000
1618	10kmE695N743	Outside	6955000	7435000
1619	10kmE696N743	Outside	6965000	7435000
1620	10kmE697N743	Outside	6975000	7435000
1621	10kmE698N743	Outside	6985000	7435000
1622	10kmE699N743	Outside	6995000	7435000
1623	10kmE700N743	Outside	7005000	7435000
1624	10kmE701N743	Outside	7015000	7435000
1625	10kmE702N743	Outside	7025000	7435000
1626	10kmE703N743	Outside	7035000	7435000
1627	10kmE704N743	Outside	7045000	7435000
1628	10kmE705N743	Outside	7055000	7435000
1629	10kmE706N743	Outside	7065000	7435000
1630	10kmE707N743	Outside	7075000	7435000
1631	10kmE708N743	Outside	7085000	7435000
1632	10kmE709N743	Outside	7095000	7435000
1633	10kmE710N743	Outside	7105000	7435000
1634	10kmE711N743	Outside	7115000	7435000
1635	10kmE712N743	Outside	7125000	7435000
1636	10kmE713N743	Outside	7135000	7435000
1637	10kmE714N743	Outside	7145000	7435000
1638	10kmE715N743	Outside	7155000	7435000
1639	10kmE716N743	Outside	7165000	7435000
1640	10kmE717N743	Outside	7175000	7435000
1641	10kmE718N743	Outside	7185000	7435000
1642	10kmE719N743	Outside	7195000	7435000
1643	10kmE720N743	Outside	7205000	7435000
1644	10kmE721N743	Outside	7215000	7435000
1645	10kmE722N743	Outside	7225000	7435000
1646	10kmE723N743	Outside	7235000	7435000
1647	10kmE724N743	Outside	7245000	7435000
1648	10kmE725N743	Outside	7255000	7435000
1649	10kmE726N743	Outside	7265000	7435000
1650	10kmE727N743	Outside	7275000	7435000
1651	10kmE728N743	Outside	7285000	7435000
1652	10kmE729N743	Outside	7295000	7435000
1653	10kmE730N743	Outside	7305000	7435000
1654	10kmE731N743	Outside	7315000	7435000
1655	10kmE732N743	Outside	7325000	7435000
1656	10kmE733N743	Outside	7335000	7435000
1657	10kmE734N743	Outside	7345000	7435000
1658	10kmE735N743	Outside	7355000	7435000
1659	10kmE736N743	Outside	7365000	7435000
1660	10kmE737N743	Outside	7375000	7435000
1661	10kmE738N743	Outside	7385000	7435000
1662	10kmE739N743	Outside	7395000	7435000
1663	10kmE740N743	Outside	7405000	7435000
1664	10kmE741N743	Outside	7415000	7435000
1665	10kmE742N743	Outside	7425000	7435000
1666	10kmE743N743	Outside	7435000	7435000
1667	10kmE744N743	Outside	7445000	7435000
1668	10kmE745N743	Outside	7455000	7435000
1669	10kmE746N743	Outside	7465000	7435000
1670	10kmE747N743	Outside	7475000	7435000
1671	10kmE748N743	Outside	7485000	7435000
1672	10kmE749N743	Outside	7495000	7435000
1673	10kmE750N743	Outside	7505000	7435000
1674	10kmE751N743	Outside	7515000	7435000
1675	10kmE752N743	Outside	7525000	7435000
1676	10kmE753N743	Outside	7535000	7435000
1677	10kmE754N743	Outside	7545000	7435000
1678	10kmE755N743	Outside	7555000	7435000
1679	10kmE756N743	Outside	7565000	7435000
1680	10kmE757N743	Outside	7575000	7435000
1681	10kmE758N743	Outside	7585000	7435000
1682	10kmE759N743	Outside	7595000	7435000
1683	10kmE760N743	Outside	7605000	7435000
1684	10kmE761N743	Outside	7615000	7435000
1685	10kmE762N743	Outside	7625000	7435000
1686	10kmE763N743	Outside	7635000	7435000
1687	10kmE764N743	Outside	7645000	7435000
1688	10kmE765N743	Outside	7655000	7435000
1689	10kmE766N743	Outside	7665000	7435000
1690	10kmE767N743	Outside	7675000	7435000
1691	10kmE768N743	Outside	7685000	7435000
1692	10kmE769N743	Outside	7695000	7435000
1693	10kmE770N743	Outside	7705000	7435000
1694	10kmE771N743	Outside	7715000	7435000
1695	10kmE772N743	Outside	7725000	7435000
1696	10kmE773N743	Outside	7735000	7435000
1697	10kmE774N743	Outside	7745000	7435000
1698	10kmE775N743	Outside	7755000	7435000
1699	10kmE776N743	Outside	7765000	7435000
1700	10kmE777N743	Outside	7775000	7435000
1701	10kmE778N743	Outside	7785000	7435000
1702	10kmE779N743	Outside	7795000	7435000
1703	10kmE780N743	Outside	7805000	7435000
1704	10kmE781N743	Outside	7815000	7435000
1705	10kmE782N743	Outside	7825000	7435000
1706	10kmE783N743	Outside	7835000	7435000
1707	10kmE784N743	Outside	7845000	7435000
1708	10kmE785N743	Outside	7855000	7435000
1709	10kmE786N743	Outside	7865000	7435000
1710	10kmE787N743	Outside	7875000	7435000
1711	10kmE788N743	Outside	7885000	7435000
1712	10kmE789N743	Outside	7895000	7435000
1713	10kmE790N743	Outside	7905000	7435000
1714	10kmE791N743	Outside	7915000	7435000
1715	10kmE792N743	Outside	7925000	7435000
1716	10kmE793N743	Outside	7935000	7435000
1717	10kmE794N743	Outside	7945000	7435000
1718	10kmE795N743	Outside	7955000	7435000
1719	10kmE796N743	Outside	7965000	7435000
1720	10kmE797N743	Outside	7975000	7435000
1721	10kmE798N743	Outside	7985000	7435000
1722	10kmE799N743	Outside	7995000	7435000
1723	10kmE800N743	Outside	8005000	7435000
1724	10kmE801N743	Outside	8015000	7435000
1725	10kmE802N743	Outside	8025000	7435000
1726	10kmE803N743	Outside	8035000	7435000
1727	10kmE804N743	Outside	8045000	7435000
1728	10kmE805N743	Outside	8055000	7435000
1729	10kmE806N743	Outside	8065000	7435000
1730	10kmE807N743	Outside	8075000	7435000
1731	10kmE808N743	Outside	8085000	7435000
1732	10kmE809N743	Outside	8095000	7435000
1733	10kmE810N743	Outside	8105000	7435000
1734	10kmE811N743	Outside	8115000	7435000
1735	10kmE812N743	Outside	8125000	7435000
1736	10kmE813N743	Outside	8135000	7435000
1737	10kmE814N743	Outside	8145000	7435000
1738	10kmE815N743	Outside	8155000	7435000
1739	10kmE816N743	Outside	8165000	7435000
1740	10kmE817N743	Outside	8175000	7435000
1741	10kmE818N743	Outside	8185000	7435000
1742	10kmE819N743	Outside	8195000	7435000
1743	10kmE820N743	Outside	8205000	7435000
1744	10kmE821N743	Outside	8215000	7435000
1745	10kmE822N743	Outside	8225000	7435000
1746	10kmE823N743	Outside	8235000	7435000
1747	10kmE824N743	Outside	8245000	7435000
1748	10kmE825N743	Outside	8255000	7435000
1749	10kmE826N743	Outside	8265000	7435000
1750	10kmE827N743	Outside	8275000	7435000
1751	10kmE828N743	Outside	8285000	7435000
1752	10kmE829N743	Outside	8295000	7435000
1753	10kmE830N743	Outside	8305000	7435000
1754	10kmE831N743	Outside	8315000	7435000
1755	10kmE832N743	Outside	8325000	7435000
1756	10kmE833N743	Outside	8335000	7435000
1757	10kmE834N743	Outside	8345000	7435000
1758	10kmE835N743	Outside	8355000	7435000
1759	10kmE836N743	Outside	8365000	7435000
1760	10kmE837N743	Outside	8375000	7435000
1761	10kmE838N743	Outside	8385000	7435000
1762	10kmE839N743	Outside	8395000	7435000
1763	10kmE578N742	Outside	5785000	7425000
1764	10kmE579N742	Outside	5795000	7425000
1765	10kmE580N742	Outside	5805000	7425000
1766	10kmE581N742	Outside	5815000	7425000
1767	10kmE583N742	Outside	5835000	7425000
1768	10kmE584N742	Outside	5845000	7425000
1769	10kmE585N742	Outside	5855000	7425000
1770	10kmE586N742	Outside	5865000	7425000
1771	10kmE587N742	Outside	5875000	7425000
1772	10kmE588N742	Outside	5885000	7425000
1773	10kmE589N742	Outside	5895000	7425000
1774	10kmE590N742	Outside	5905000	7425000
1775	10kmE591N742	Outside	5915000	7425000
1776	10kmE592N742	Outside	5925000	7425000
1777	10kmE593N742	Outside	5935000	7425000
1778	10kmE594N742	Outside	5945000	7425000
1779	10kmE595N742	Outside	5955000	7425000
1780	10kmE596N742	Outside	5965000	7425000
1781	10kmE597N742	Outside	5975000	7425000
1782	10kmE598N742	Outside	5985000	7425000
1783	10kmE599N742	Outside	5995000	7425000
1784	10kmE600N742	Outside	6005000	7425000
1785	10kmE601N742	Outside	6015000	7425000
1786	10kmE602N742	Outside	6025000	7425000
1787	10kmE603N742	Outside	6035000	7425000
1788	10kmE604N742	Outside	6045000	7425000
1789	10kmE605N742	Outside	6055000	7425000
1790	10kmE606N742	Outside	6065000	7425000
1791	10kmE607N742	Outside	6075000	7425000
1792	10kmE608N742	Outside	6085000	7425000
1793	10kmE609N742	Outside	6095000	7425000
1794	10kmE610N742	Outside	6105000	7425000
1795	10kmE611N742	Outside	6115000	7425000
1796	10kmE612N742	Outside	6125000	7425000
1797	10kmE613N742	Outside	6135000	7425000
1798	10kmE614N742	Outside	6145000	7425000
1799	10kmE615N742	Outside	6155000	7425000
1800	10kmE616N742	Outside	6165000	7425000
1801	10kmE617N742	Outside	6175000	7425000
1802	10kmE618N742	Outside	6185000	7425000
1803	10kmE619N742	Outside	6195000	7425000
1804	10kmE620N742	Outside	6205000	7425000
1805	10kmE621N742	Outside	6215000	7425000
1806	10kmE622N742	Outside	6225000	7425000
1807	10kmE623N742	Outside	6235000	7425000
1808	10kmE624N742	Outside	6245000	7425000
1809	10kmE625N742	Outside	6255000	7425000
1810	10kmE626N742	Outside	6265000	7425000
1811	10kmE627N742	Outside	6275000	7425000
1812	10kmE628N742	Outside	6285000	7425000
1813	10kmE629N742	Outside	6295000	7425000
1814	10kmE630N742	Outside	6305000	7425000
1815	10kmE631N742	Outside	6315000	7425000
1816	10kmE632N742	Outside	6325000	7425000
1817	10kmE633N742	Outside	6335000	7425000
1818	10kmE634N742	Outside	6345000	7425000
1819	10kmE635N742	Outside	6355000	7425000
1820	10kmE636N742	Outside	6365000	7425000
1821	10kmE637N742	Outside	6375000	7425000
1822	10kmE638N742	Outside	6385000	7425000
1823	10kmE639N742	Outside	6395000	7425000
1824	10kmE640N742	Outside	6405000	7425000
1825	10kmE641N742	Outside	6415000	7425000
1826	10kmE642N742	Outside	6425000	7425000
1827	10kmE643N742	Outside	6435000	7425000
1828	10kmE644N742	Outside	6445000	7425000
1829	10kmE645N742	Outside	6455000	7425000
1830	10kmE646N742	Outside	6465000	7425000
1831	10kmE647N742	Outside	6475000	7425000
1832	10kmE648N742	Outside	6485000	7425000
1833	10kmE649N742	Outside	6495000	7425000
1834	10kmE650N742	Outside	6505000	7425000
1835	10kmE651N742	Outside	6515000	7425000
1836	10kmE652N742	Outside	6525000	7425000
1837	10kmE653N742	Outside	6535000	7425000
1838	10kmE654N742	Outside	6545000	7425000
1839	10kmE655N742	Outside	6555000	7425000
1840	10kmE656N742	Outside	6565000	7425000
1841	10kmE657N742	Outside	6575000	7425000
1842	10kmE658N742	Outside	6585000	7425000
1843	10kmE659N742	Outside	6595000	7425000
1844	10kmE660N742	Outside	6605000	7425000
1845	10kmE661N742	Outside	6615000	7425000
1846	10kmE662N742	Outside	6625000	7425000
1847	10kmE663N742	Outside	6635000	7425000
1848	10kmE664N742	Outside	6645000	7425000
1849	10kmE665N742	Outside	6655000	7425000
1850	10kmE666N742	Outside	6665000	7425000
1851	10kmE667N742	Outside	6675000	7425000
1852	10kmE668N742	Outside	6685000	7425000
1853	10kmE669N742	Outside	6695000	7425000
1854	10kmE670N742	Outside	6705000	7425000
1855	10kmE671N742	Outside	6715000	7425000
1856	10kmE672N742	Outside	6725000	7425000
1857	10kmE673N742	Outside	6735000	7425000
1858	10kmE674N742	Outside	6745000	7425000
1859	10kmE675N742	Outside	6755000	7425000
1860	10kmE676N742	Outside	6765000	7425000
1861	10kmE677N742	Outside	6775000	7425000
1862	10kmE678N742	Outside	6785000	7425000
1863	10kmE679N742	Outside	6795000	7425000
1864	10kmE680N742	Outside	6805000	7425000
1865	10kmE681N742	Outside	6815000	7425000
1866	10kmE682N742	Outside	6825000	7425000
1867	10kmE683N742	Outside	6835000	7425000
1868	10kmE684N742	Outside	6845000	7425000
1869	10kmE685N742	Outside	6855000	7425000
1870	10kmE686N742	Outside	6865000	7425000
1871	10kmE687N742	Outside	6875000	7425000
1872	10kmE688N742	Outside	6885000	7425000
1873	10kmE689N742	Outside	6895000	7425000
1874	10kmE690N742	Outside	6905000	7425000
1875	10kmE691N742	Outside	6915000	7425000
1876	10kmE692N742	Outside	6925000	7425000
1877	10kmE693N742	Outside	6935000	7425000
1878	10kmE694N742	Outside	6945000	7425000
1879	10kmE695N742	Outside	6955000	7425000
1880	10kmE696N742	Outside	6965000	7425000
1881	10kmE697N742	Outside	6975000	7425000
1882	10kmE698N742	Outside	6985000	7425000
1883	10kmE699N742	Outside	6995000	7425000
1884	10kmE700N742	Outside	7005000	7425000
1885	10kmE701N742	Outside	7015000	7425000
1886	10kmE702N742	Outside	7025000	7425000
1887	10kmE703N742	Outside	7035000	7425000
1888	10kmE704N742	Outside	7045000	7425000
1889	10kmE705N742	Outside	7055000	7425000
1890	10kmE706N742	Outside	7065000	7425000
1891	10kmE707N742	Outside	7075000	7425000
1892	10kmE708N742	Outside	7085000	7425000
1893	10kmE709N742	Outside	7095000	7425000
1894	10kmE710N742	Outside	7105000	7425000
1895	10kmE711N742	Outside	7115000	7425000
1896	10kmE712N742	Outside	7125000	7425000
1897	10kmE713N742	Outside	7135000	7425000
1898	10kmE714N742	Outside	7145000	7425000
1899	10kmE715N742	Outside	7155000	7425000
1900	10kmE716N742	Outside	7165000	7425000
1901	10kmE717N742	Outside	7175000	7425000
1902	10kmE718N742	Outside	7185000	7425000
1903	10kmE719N742	Outside	7195000	7425000
1904	10kmE720N742	Outside	7205000	7425000
1905	10kmE721N742	Outside	7215000	7425000
1906	10kmE722N742	Outside	7225000	7425000
1907	10kmE723N742	Outside	7235000	7425000
1908	10kmE724N742	Outside	7245000	7425000
1909	10kmE725N742	Outside	7255000	7425000
1910	10kmE726N742	Outside	7265000	7425000
1911	10kmE727N742	Outside	7275000	7425000
1912	10kmE728N742	Outside	7285000	7425000
1913	10kmE729N742	Outside	7295000	7425000
1914	10kmE730N742	Outside	7305000	7425000
1915	10kmE731N742	Outside	7315000	7425000
1916	10kmE732N742	Outside	7325000	7425000
1917	10kmE733N742	Outside	7335000	7425000
1918	10kmE734N742	Outside	7345000	7425000
1919	10kmE735N742	Outside	7355000	7425000
1920	10kmE736N742	Outside	7365000	7425000
1921	10kmE737N742	Outside	7375000	7425000
1922	10kmE738N742	Outside	7385000	7425000
1923	10kmE739N742	Outside	7395000	7425000
1924	10kmE740N742	Outside	7405000	7425000
1925	10kmE741N742	Outside	7415000	7425000
1926	10kmE742N742	Outside	7425000	7425000
1927	10kmE743N742	Outside	7435000	7425000
1928	10kmE744N742	Outside	7445000	7425000
1929	10kmE745N742	Outside	7455000	7425000
1930	10kmE746N742	Outside	7465000	7425000
1931	10kmE747N742	Outside	7475000	7425000
1932	10kmE748N742	Outside	7485000	7425000
1933	10kmE749N742	Outside	7495000	7425000
1934	10kmE750N742	Outside	7505000	7425000
1935	10kmE751N742	Outside	7515000	7425000
1936	10kmE752N742	Outside	7525000	7425000
1937	10kmE753N742	Outside	7535000	7425000
1938	10kmE754N742	Outside	7545000	7425000
1939	10kmE755N742	Outside	7555000	7425000
1940	10kmE756N742	Outside	7565000	7425000
1941	10kmE757N742	Outside	7575000	7425000
1942	10kmE758N742	Outside	7585000	7425000
1943	10kmE759N742	Outside	7595000	7425000
1944	10kmE760N742	Outside	7605000	7425000
1945	10kmE761N742	Outside	7615000	7425000
1946	10kmE762N742	Outside	7625000	7425000
1947	10kmE763N742	Outside	7635000	7425000
1948	10kmE764N742	Outside	7645000	7425000
1949	10kmE765N742	Outside	7655000	7425000
1950	10kmE766N742	Outside	7665000	7425000
1951	10kmE767N742	Outside	7675000	7425000
1952	10kmE768N742	Outside	7685000	7425000
1953	10kmE769N742	Outside	7695000	7425000
1954	10kmE770N742	Outside	7705000	7425000
1955	10kmE771N742	Outside	7715000	7425000
1956	10kmE772N742	Outside	7725000	7425000
1957	10kmE773N742	Outside	7735000	7425000
1958	10kmE774N742	Outside	7745000	7425000
1959	10kmE775N742	Outside	7755000	7425000
1960	10kmE776N742	Outside	7765000	7425000
1961	10kmE777N742	Outside	7775000	7425000
1962	10kmE778N742	Outside	7785000	7425000
1963	10kmE779N742	Outside	7795000	7425000
1964	10kmE780N742	Outside	7805000	7425000
1965	10kmE781N742	Outside	7815000	7425000
1966	10kmE782N742	Outside	7825000	7425000
1967	10kmE783N742	Outside	7835000	7425000
1968	10kmE784N742	Outside	7845000	7425000
1969	10kmE785N742	Outside	7855000	7425000
1970	10kmE786N742	Outside	7865000	7425000
1971	10kmE787N742	Outside	7875000	7425000
1972	10kmE788N742	Outside	7885000	7425000
1973	10kmE789N742	Outside	7895000	7425000
1974	10kmE790N742	Outside	7905000	7425000
1975	10kmE791N742	Outside	7915000	7425000
1976	10kmE792N742	Outside	7925000	7425000
1977	10kmE793N742	Outside	7935000	7425000
1978	10kmE794N742	Outside	7945000	7425000
1979	10kmE795N742	Outside	7955000	7425000
1980	10kmE796N742	Outside	7965000	7425000
1981	10kmE797N742	Outside	7975000	7425000
1982	10kmE798N742	Outside	7985000	7425000
1983	10kmE799N742	Outside	7995000	7425000
1984	10kmE800N742	Outside	8005000	7425000
1985	10kmE801N742	Outside	8015000	7425000
1986	10kmE802N742	Outside	8025000	7425000
1987	10kmE803N742	Outside	8035000	7425000
1988	10kmE804N742	Outside	8045000	7425000
1989	10kmE805N742	Outside	8055000	7425000
1990	10kmE806N742	Outside	8065000	7425000
1991	10kmE807N742	Outside	8075000	7425000
1992	10kmE808N742	Outside	8085000	7425000
1993	10kmE809N742	Outside	8095000	7425000
1994	10kmE810N742	Outside	8105000	7425000
1995	10kmE811N742	Outside	8115000	7425000
1996	10kmE812N742	Outside	8125000	7425000
1997	10kmE813N742	Outside	8135000	7425000
1998	10kmE814N742	Outside	8145000	7425000
1999	10kmE815N742	Outside	8155000	7425000
[truncated: 249,139 more rows]
